# Supplementary material for: Loss of genome maintenance is linked to mTOR complex 1 signaling and accelerates podocyte damage
Source: JCI Insight. 2025 May 20;10(12):e172370. doi: 10.1172/jci.insight.172370 (PMC12220965; doi:10.1172/jci.insight.172370)
Supplement: Supplemental table 2 [file jciinsight-10-172370-s069.xlsx]

## Sheet: clinical chracteristics
Category	Subcategory	Value	± SD	raw value
Age (in years)		33.97	±21,87
Sex	female (%)	34.4828		30
	male (%)	65.5172		57
African American	yes (%)	36.7816		32
	no (%)	63.2184		55
Hispanic or Latino	yes (%)	28.7356		25
	no (%)	71.2644		62
