# Supplementary material for: Loss of genome maintenance is linked to mTOR complex 1 signaling and accelerates podocyte damage
Source: JCI Insight. 2025 May 20;10(12):e172370. doi: 10.1172/jci.insight.172370 (PMC12220965; doi:10.1172/jci.insight.172370)
Supplement: Supporting data values [file jciinsight-10-172370-s072.xlsx]

## Sheet: 1A & S1A
	ID	Description	setSize	enrichmentScore	NES	pvalue	p,adjust	qvalues	rank	leading_edge	core_enrichment
Quantile_95	Quantile_95	Quantile_95	1221	-0.276124	-1.42149	0.000149009	0.000150444	NA	5965	tags=31%, list=24%, signal=25%	ENSMUSG00000038473/ENSMUSG00000035653/ENSMUSG00000051910/ENSMUSG00000001986/ENSMUSG00000068373/ENSMUSG00000047747/ENSMUSG00000024073/ENSMUSG00000073557/ENSMUSG00000029563/ENSMUSG00000015222/ENSMUSG00000041144/ENSMUSG00000053333/ENSMUSG00000026991/ENSMUSG00000045659/ENSMUSG00000064210/ENSMUSG00000041923/ENSMUSG00000000197/ENSMUSG00000022708/ENSMUSG00000034762/ENSMUSG00000021338/ENSMUSG00000042453/…
Quantile_5	Quantile_5	Quantile_5	1222	0.274792	1.36882	0.000150444	0.000150444	NA	4992	tags=26%, list=20%, signal=22%	ENSMUSG00000064621/ENSMUSG00000065743/ENSMUSG00000065013/ENSMUSG00000064417/ENSMUSG00000064347/ENSMUSG00000075903/ENSMUSG00000119759/ENSMUSG00000119529/ENSMUSG00000119004/ENSMUSG00000119190/ENSMUSG00000119265/ENSMUSG00000065160/ENSMUSG00002075362/ENSMUSG00000065412/ENSMUSG00000081331/ENSMUSG00000064765/ENSMUSG00000064340/ENSMUSG00000118177/ENSMUSG00000064540/ENSMUSG00002075853/ENSMUSG00000065417/…

## Sheet: 1A & S1B
	ID	Description	setSize	enrichmentScore	NES	pvalue	p,adjust	qvalues	rank	leading_edge	core_enrichment
Quantile_1	Quantile_1	Quantile_1	245	0.460048	2.00872	8.81912e-05	0.000176382	NA	4940	tags=40%, list=20%, signal=32%	ENSMUSG00000064621/ENSMUSG00000065743/ENSMUSG00000065013/ENSMUSG00000064417/ENSMUSG00000064347/ENSMUSG00000119265/ENSMUSG00000065160/ENSMUSG00000065412/ENSMUSG00000064340/ENSMUSG00000064540/ENSMUSG00000119666/ENSMUSG00000118878/ENSMUSG00000077220/ENSMUSG00000065392/ENSMUSG00000118792/ENSMUSG00002075523/ENSMUSG00000064372/ENSMUSG00000064768/ENSMUSG00000064336/ENSMUSG00000084667/ENSMUSG00000119121/…
Quantile_99	Quantile_99	Quantile_99	245	-0.376922	-1.68877	0.0003463	0.0003463	NA	2046	tags=20%, list=8%, signal=19%	ENSMUSG00000063142/ENSMUSG00000046159/ENSMUSG00000096054/ENSMUSG00000051331/ENSMUSG00000041540/ENSMUSG00000055067/ENSMUSG00000032289/ENSMUSG00000025812/ENSMUSG00000058325/ENSMUSG00000067028/ENSMUSG00000051177/ENSMUSG00000069170/ENSMUSG00000039057/ENSMUSG00000063458/ENSMUSG00000052920/ENSMUSG00000004637/ENSMUSG00000039717/ENSMUSG00000023826/ENSMUSG00000031561/ENSMUSG00000056899/ENSMUSG00000058571/…

## Sheet: 1C
fl/fl	fl/wt	pko
1.49479	0.65472	0.320638
0.947664	0.537505	0
1.07977	0.729546	0
0.653782	0.231112
1.47491	0.33424
2.82624	0.513622

## Sheet: 1D
	Week	Ercc1 fl/fl	Ercc1 pko/pko	Ercc1 pko/wt
EOC 40	10.143		1
EOC 41	11.143		1
EOC 36	15.143		1
EOC 50	15.143		1
EOC 35	15.143	0
EOC 39	15.143	0
EOC 46	15.143	0
AFG 198	11.571		1
AFG 200	11.571		1
AFG 208	11.571		1
AFG 203	12.571		1
AFG 202	12.571	0
AFG 207	12.571	0
AFG 209	12.571	0
AFG 309	72			0
AFG 318	72			0
AFG 324	72			0
AFG 325	72			0
AFG 1129	9.57		1
AFG 1194	13.286		1
AFG 1199	16.286		1
AFG 1202	11.429		1
AFG 1210	14.857		1
AFG 1220	13.143		1
0=alive
1=death

## Sheet: 1E
	Ercc1 fl/fl										Ercc1 pko
7	0.0160771	0.0846103	0.0132452	0.0432522	0.0718687	0.00715431	0.00738312	0.00814658	0.026404		0.314886	0.421815	0.0820556	0.103402	0.00958194	0.00753987	0.160363
9	0.0200543	0.00333538	0.00606659	0.0216723							0.0160771	0.0846103	0.0132452	0.0432522	0.0718687	0.00715431	0.00738312	0.00814658
11	0.00420665	0.00516268	0.00341693	0.016588	0.00763369	0.0111309					8.92334	10.3344	7.74284	9.05191	12.4729	6.93496
13	0.00855401	0.0105522	0.00253652	0.0040237	0.00736716	0.024234	0.0135922	0.0415715			11.733	9.80624	2.59926	30.4231	11.9083	8.38403	9.95572	10.5737

## Sheet: 1G
		Ercc1 fl/fl	Ercc1 ipko
ANH 33	18.857		1
ANH 35	21.714		1
ANH 43	25.143		1
ANH 36	15.143		0
ANH 23	27.286		0
ANH 26	27.286		0
ANH 24	27.286	0
ANH 40	27.286	0
ANH 34	27.286	0
ANH 44	27.286	0
ANH 20	27.286	0
ANH 91	23.143		1
ANH 88	26.286		1
0=alive
1=death

## Sheet: 2B
Podocyte number				Podocyte density
ctrl	pko			ctrl	pko
52	59			34.95	30.85
76	98			48.06	58.63
53	66			21.38	31.72
54	55			47.12	20.74
72	42			29.51	20.14
64	104			35.62	47.52
65	56			47.93	31.3
56	65			28.94	22.39
50	96			36.05	33.02
107	65			40.13	28.61
88	95			55.02	48.13
34	112			28.22	86.08
59	60			38.79	35.77
46	77			28.85	47.83
174	56			57.33	43.93
60	25			56.27	21.8
81	34			38.73	17.92
47	46			29.67	30.58
67	88			22.5	35.08
68	121			36.12	40.66
79	46			25.28	28.08
125	82			28.68	35.78
44	103			30.94	49.63
80	57			41.45	30.93
52	81			28.91	59.84
57	79			44.39	52.96
42	60			30.05	35.95
34	57			19.47	37.27
40	95			28.37	48.59
82	99			32.05	62.61
75	132			44.05	52.01
91	84			43.61	63.44
111	47			42.06	47.17
97	121			42.49	37.37
128	81			43.86	26.07
44	64			25.33	20.74
114	72			47.88	35.75
74	103			30.49	50.31
79	62			29.9	19.51
103	109			53.71	31.61
102				53.54	48.51
89	120			34.24	27.67
63	85			34.17	13.75
105	85			36.43	17.3
78	126			37.51	52.02
75	115			64.46	30.49
87	65			43.36	21.55
86	65			41.35	24.17
48	79			32.19	12.01
62	31			39.64	15.49
31	67			20.93	39.57
77	123			37.46	38.73
44	58			35.89	19.52
101	90			59.97	33.46
142	66			44.29	29.32

## Sheet: 2D
Foci / nucleus				Foci / nuclear area
pko	ctrl			pko	ctrl
12	3			0.501337	0.246508
5	5			0.1945	0.300716
5	5			0.183204	0.174636
5	2			0.19614	0.167504
1	5			0.037508	0.21474
3	6			0.160085	0.248386
1	5			0.0295779	0.34046
5	6			0.205271	0.295072
1	3			0.0485767	0.146142
2	2			0.0649414	0.0855139
2	4			0.077232	0.222086
5	8			0.380518	0.236602
7	4			0.45561	0.208529
5	1			0.24206	0.0345006
11	4			0.323568	0.140756
4	2			0.208052	0.153905
8	5			0.244626	0.229642
8	5			0.246967	0.260389
6	3			0.238835	0.123264
5	8			0.167241	0.482888
2	4			0.110638	0.319361
2	4			0.0931706	0.136935
11	3			0.309102	0.113054
1	4			0.0326563	0.225301
5	8			0.213156	0.285571
2	2			0.0670062	0.0876386
5	5			0.180917	0.356608
5	1			0.15476	0.0617246
6	3			0.29827	0.0983832
11	9			0.470911	0.301851
4	3			0.154637	0.160188
2	4			0.0602736	0.455996
7	4			0.358166	0.158222
5	2			0.241873	0.0803374
4	5			0.243754	0.225897
5	3			0.167605	0.144921
9	5			0.331761	0.176685
5	2			0.158433	0.0807689
9	1			0.445236	0.0373748
3	2			0.196322	0.0873401
4	4			0.168386	0.186081
4	6			0.156329	0.222899
4	3			0.1638	0.135716
4	5			0.121996	0.177765
1	4			0.054227	0.149031
5	3			0.190869	0.201748
1	3			0.0327697	0.102631
11	2			0.338722	0.0946835
6	2			0.255254	0.0955247
3	3			0.117703	0.123589
2	2			0.0721423	0.106576
4	1			0.155021	0.0539986
2	4			0.0873859	0.135579
4	4			0.229555	0.171057
2	3			0.143699	0.13022
5	1			0.355038	0.0391727
2	1			0.0689156	0.0465289
5	1			0.161072	0.0800256
3	2			0.167983	0.079869
4	1			0.216216	0.0455872
3	5			0.104767	0.169262
3	3			0.112313	0.181829
6	1			0.259729	0.0617818
2	4			0.0751738	0.14319
2	4			0.0933315	0.170003
2	3			0.0666222	0.124208
5	3			0.149468	0.0944644
8	3			0.215994	0.114003
2	1			0.111216	0.0395132
4	4			0.151613	0.182757
2	2			0.08026	0.0901023
3	2			0.0993378	0.073295
5	2			0.256318	0.0835631
5	3			0.156406	0.157447
7	5			0.50813	0.198815
1	6			0.0507769	0.250637
6	1			0.376719	0.0454504
5	4			0.17534	0.209435
6	5			0.180603	0.166522
3	5			0.118078	0.20889
7	4			0.24888	0.144933
2	1			0.0891782	0.0372814
4	1			0.166431	0.0360088
5	3			0.150639	0.09996
3	3			0.198992	0.105478
6	3			0.219026	0.134626
2	1			0.0779606	0.04996
9	2			0.340136	0.0745295
6	2			0.257069	0.122511
4	3			0.144274	0.125555
3	2			0.113212	0.0738062
3	1			0.125739	0.039353
4	2			0.172481	0.0753409
6	2			0.280781	0.10451
6	1			0.212547	0.0642508
3	4			0.100345	0.141723
5	3			0.221494	0.107925
6	2			0.289394	0.083956
2	2			0.0801925	0.0736838
5	3			0.303951	0.098422
5	1			0.132006	0.0485295
5	1			0.150698	0.0434575
3	0			0.094094	0
3	3			0.0914774	0.119408
2	1			0.0819941	0.0515384
4	1			0.131006	0.0566284
7	2			0.228594	0.102965
1	1			0.0349126	0.0423334
5	1			0.190404	0.0413343
3	2			0.106549	0.0897948
2	1			0.0596694	0.0524109
3	0			0.088553	0
1	3			0.0373204	0.1353
1	1			0.0401978	0.0535303
5	1			0.179992	0.0850991
1	2			0.0383347	0.0830737
4	2			0.157455	0.0767107
6	1			0.197733	0.0433802
6	1			0.361185	0.0650576
2	1			0.13132	0.035317
2	2			0.0736757	0.129232
2	0			0.103093	0
1	2			0.0365097	0.0603428
1	0			0.0658241	0
2	2			0.0696427	0.0983913
3	2			0.105626	0.0621504
2	1			0.0688776	0.0553863
2	2			0.183689	0.129274
3	1			0.149618	0.0388244
3	1			0.0936885	0.0373176
2	2			0.0742363	0.157146
11	1			0.642148	0.0519561
5	1			0.187021	0.0318188
2	2			0.0599143	0.0732977
3	1			0.0866301	0.0450207
2	3			0.0678081	0.141369
1	0			0.0351296	0
1	2			0.0327225	0.0661726
3	1			0.0985513	0.0426149
3	1			0.102375	0.0386444
3	2			0.138172	0.0764672
7	4			0.322685	0.120142
2	3			0.0884877	0.113105
1	5			0.0502008	0.146225
7	3			0.487431	0.112095
4	1			0.109167	0.040563
7	2			0.181818	0.0691826
5	2			0.146037	0.0906865
6	2			0.237398	0.0835457
4	4			0.157518	0.13092
1	4			0.0425278	0.135506
2	0			0.0965997	0
2	1			0.0775134	0.035317
4	3			0.145767	0.11614
3	1			0.115514	0.0358886
3	3			0.104019	0.117412
1	3			0.0370851	0.118751
5	2			0.196742	0.0816526
5	1			0.18663	0.0388108
1	2			0.0395523	0.074438
5	2			0.160606	0.0836295
1	2			0.0361089	0.0858959
2	3			0.142541	0.137018
1	1			0.0481255	0.0615877
2	3			0.07227	0.119875
5	2			0.218799	0.0980008
3	1			0.148017	0.0382015
7	0			0.30553	0
2	1			0.08141	0.0852951
4	1			0.191461	0.0391757
1	1			0.0447127	0.0312911
2	3			0.075543	0.151883
1	1			0.0393856	0.0529717
1	3			0.042269	0.198636
2	2			0.0891544	0.0851607
2	2			0.0868546	0.0670107
3	1			0.164926	0.0406058
3	4			0.139886	0.162206
1	2			0.0338536	0.0902894
5	1			0.238504	0.0404236
5	2			0.184952	0.0840336
2	1			0.093985	0.0527037
2	3			0.0928376	0.145624
1	2			0.0538387	0.0668114
2	2			0.110724	0.0920471
2	1			0.103178	0.0421177
3	4			0.127006	0.18789
1	1			0.0387357	0.0655394
3	1			0.217281	0.0444365
5	2			0.205854	0.0849401
7	1			0.215041	0.0334169
5	1			0.18546	0.0391589
3	3			0.111653	0.229568
1	2			0.0455892	0.108749
2	1			0.127722	0.0733192
3	1			0.150278	0.0855945
4	1			0.296824	0.0666001
7	1			0.379898	0.0399186
3	2			0.136017	0.11636
3	2			0.128933	0.106724
2	1			0.0773575	0.0455228
1	1			0.0323625	0.0441365
2	2			0.0642963	0.105831
3	1			0.132304	0.0837381
8	0			0.214288	0
2	2			0.0823621	0.10898
1	1			0.0473126	0.0587959
2	3			0.0851898	0.1931
8	1			0.433416	0.064813
3	3			0.0977645	0.138863
4	1			0.117949	0.0556762
4	1			0.149734	0.051164
1	3			0.0557973	0.123127
1	3			0.058572	0.118329
3	3			0.162224	0.118329
2	2			0.0557973	0.111154
2	3			0.0876386	0.126898
3	5			0.131984	0.170178
2	2			0.073303	0.08108
3	2			0.22748	0.0742914
1	2			0.0469704	0.13586
3	2			0.127812	0.0868999
4	5			0.306701	0.199132
5	2			0.242848	0.0801732
3	4			0.1373	0.143297
1	3			0.0419287	0.124435
2	1			0.0846059	0.0350422
1	1			0.0388712	0.0395836
3	1			0.105378	0.0375333
3	3			0.139587	0.133946
2	3			0.0754347	0.107519
2	1			0.0751964	0.0490388
7	0			0.258503	0
4	3			0.155909	0.124044
3	2			0.163702	0.14429
3	2			0.0905414	0.0778634
6	3			0.179496	0.130616
1	1			0.0367701	0.0403698
3	2			0.107128	0.102559
2	2			0.0652337	0.0733649
1	2			0.0331774	0.0746742
2	1			0.100422	0.0365377
5	3			0.188182	0.100864
2	1			0.150636	0.031838
1	2			0.0444227	0.0649161
1	2			0.0402544	0.096353
3	1			0.110355	0.0505459
2	4			0.0851462	0.147809
2	2			0.105042	0.0614647
3	2			0.135446	0.0785453

## Sheet: 2E
Foci / nucleus				Foci / nuclear area
pko	ctrl			pko	ctrl
5	5			0.238027	0.163698
2	2			0.114423	0.0684955
5	7			0.214509	0.331063
2	2			0.092898	0.0985999
4	1			0.138797	0.0651806
3	1			0.109457	0.0455872
3	4			0.109601	0.202984
4	1			0.1556	0.0516609
8	2			0.33989	0.0905059
4	4			0.178611	0.128535
3	1			0.199018	0.0461787
7	2			0.266312	0.0951475
2	3			0.0877809	0.108782
2	5			0.074355	0.181068
5	1			0.190252	0.0583192
2	4			0.076558	0.155177
11	6			0.503432	0.263933
5	3			0.237304	0.134777
2	2			0.0896218	0.107256
8	5			0.37469	0.253833
2	2			0.0893336	0.0919709
3	3			0.102655	0.128661
4	3			0.146547	0.166325
7	4			0.288101	0.164345
2	1			0.0781739	0.0428229
4	1			0.138841	0.0398645
4	3			0.245414	0.118549
1	1			0.0475172	0.0521376
2	2			0.0698934	0.0854117
6	2			0.266406	0.078911
2	3			0.101451	0.0952593
2	1			0.0672789	0.0354371
1	7			0.04148	0.271434
2	3			0.0740686	0.0943129
3	3			0.112066	0.120284
18	2			0.689101	0.0674878
3	4			0.117823	0.162641
6	2			0.20632	0.0811655
2	1			0.09369	0.0389529
1	4			0.0376506	0.17138
7	2			0.227939	0.0761702
6	3			0.217976	0.121531
2	3			0.108525	0.135428
5	1			0.185584	0.0450187
2	2			0.0865763	0.116666
1	2			0.0313273	0.0668248
4	3			0.152672	0.112292
7	3			0.258742	0.115433
2	2			0.0766342	0.0665469
4	1			0.147384	0.045556
3	2			0.0983155	0.0857964
3	6			0.110587	0.313709
7	3			0.222611	0.123229
3	2			0.1691	0.0978713
6	1			0.235294	0.0483279
3	7			0.107824	0.432874
4	2			0.13967	0.0766284
1	1			0.0382263	0.0339916
2	3			0.0764672	0.115808
3	4			0.0983316	0.19305
8	3			0.330866	0.144774
7	4			0.261594	0.183427
2	4			0.0831566	0.140027
1	2			0.034343	0.0843811
2	2			0.0778089	0.0663438
2	1			0.102854	0.0428908
2	3			0.0927816	0.113422
1	1			0.0497315	0.0579576
1	2			0.0507511	0.0827506
4	4			0.119492	0.172921
7	6			0.239398	0.217423
2	2			0.134264	0.0674764
4	4			0.185546	0.190449
3	2			0.125345	0.0816193
4	3			0.173295	0.101368
9	1			0.302003	0.0399632
8	2			0.23887	0.0781983
7	1			0.289555	0.041437
4	2			0.195666	0.0718597
5	1			0.289771	0.0580889
2	2			0.133833	0.0780366
1	1			0.0318847	0.0391589
3	2			0.107392	0.106061
2	2			0.0995818	0.094679
3	2			0.170001	0.112918
2	3			0.0885152	0.194906
14	4			0.491107	0.284051
4	2			0.340426	0.0923788
2	8			0.105764	0.369055
1	1			0.0366959	0.0411879
2	4			0.0589379	0.19994
2	1			0.0578536	0.0455934
2	5			0.0746297	0.227573
2	5			0.0780366	0.283913
1	3			0.0354032	0.213114
3	1			0.126119	0.0627353
7	3			0.204386	0.124435
3	2			0.0803966	0.0996959
1				0.0486689
7				0.266951

## Sheet: 3A
Unnamed: 0	logFC	logCPM	F	PValue	FDR	Gene_name	NCBI	Pseudogene	-log10(FDR)
ENSMUSG00000000001	-5.08985e-05	6.70042	5.46099e-07	0.999422	0.999843	Gnai3	14679	No	6.82927e-05
ENSMUSG00000000028	0.230097	0.644771	0.46074	0.510122	0.751861	Cdc45	12544	No	0.123863
ENSMUSG00000000037	0.205116	0.771988	0.182066	0.677137	0.854435	Scml2	107815	No	0.0683209
ENSMUSG00000000049	1.72044	0.205397	8.53794	0.0127594	0.0981295	Apoh	11818	No	1.0082
ENSMUSG00000000056	-0.344121	4.74235	4.60106	0.0530515	0.227268	Narf	67608	No	0.643462
ENSMUSG00000000058	0.0212053	6.63537	0.127583	0.727136	0.880484	Cav2	12390	No	0.0552787
ENSMUSG00000000078	0.119906	7.74886	0.91873	0.35667	0.637824	Klf6	23849	No	0.195299
ENSMUSG00000000085	0.139369	5.84974	3.77315	0.0758495	0.2794	Scmh1	29871	No	0.553773
ENSMUSG00000000088	0.0306446	4.99667	0.0189497	0.892787	0.957233	Cox5a	12858	No	0.0189823
ENSMUSG00000000093	0.130409	6.08756	4.12966	0.0648151	0.254307	Tbx2	21385	No	0.594641
ENSMUSG00000000126	-0.574208	0.222224	2.48593	0.140779	0.395411	Wnt9a	216795	No	0.402952
ENSMUSG00000000127	-0.0195803	5.77834	0.0622877	0.807125	0.920641	Fer	14158	No	0.0359096
ENSMUSG00000000131	-0.156926	6.63922	6.57283	0.0247824	0.145054	Xpo6	74204	No	0.838471
ENSMUSG00000000134	0.45059	5.71194	14.1582	0.00269435	0.0367678	Tfe3	209446	No	1.43453
ENSMUSG00000000142	-0.0370322	3.80785	0.0481485	0.829995	0.93123	Axin2	12006	No	0.0309431
ENSMUSG00000000148	-0.000524904	4.46321	4.94854e-05	0.994503	0.997788	Brat1	231841	No	0.000961748
ENSMUSG00000000149	-0.0223206	7.10352	0.0370397	0.850594	0.939808	Gna12	14673	No	0.026961
ENSMUSG00000000154	0.0394691	5.33898	0.019563	0.891078	0.956286	Slc22a18	18400	No	0.0194121
ENSMUSG00000000159	0.0632271	4.43176	0.258492	0.620349	0.819061	Igsf5	72058	No	0.0866838
ENSMUSG00000000167	-0.345534	0.914482	1.34035	0.269434	0.550437	Pih1d2	72614	No	0.259293
ENSMUSG00000000168	0.112581	5.90998	0.883417	0.365751	0.644933	Dlat	235339	No	0.190486
ENSMUSG00000000171	0.00762382	5.50935	0.00211796	0.964048	0.98573	Sdhd	66925	No	0.00624205
ENSMUSG00000000184	0.143509	7.39963	2.45439	0.143102	0.398019	Ccnd2	12444	No	0.400096
ENSMUSG00000000194	-0.0827267	6.85898	0.503774	0.491371	0.739573	Gpr107	277463	No	0.131019
ENSMUSG00000000204	0.186048	0.185707	0.157312	0.698587	0.866269	Slfn4	20558	No	0.0623471
ENSMUSG00000000216	-0.441066	3.51979	4.41633	0.0573269	0.236163	Scnn1g	20278	No	0.626788
ENSMUSG00000000244	1.30028	2.27639	25.8721	0.00026538	0.00814631	Tspan32	27027	No	2.08904
ENSMUSG00000000253	0.54924	4.30326	21.0629	0.000617658	0.0140222	Gmpr	66355	No	1.85319
ENSMUSG00000000266	-0.0772775	6.43784	0.868382	0.369722	0.648319	Mid2	23947	No	0.188211
ENSMUSG00000000275	-0.206371	6.9233	6.66417	0.0239846	0.142352	Trim25	217069	No	0.846637
ENSMUSG00000000276	-0.064594	4.76979	0.330694	0.575845	0.789816	Dgke	56077	No	0.102474
ENSMUSG00000000278	-0.49448	4.94956	15.5102	0.0019585	0.0304859	Scpep1	74617	No	1.5159
ENSMUSG00000000282	0.0976413	5.53762	0.281342	0.605472	0.809224	Mnt	17428	No	0.0919312
ENSMUSG00000000290	0.0100821	2.26413	0.00153974	0.969343	0.987538	Itgb2	16414	No	0.005446
ENSMUSG00000000295	0.199417	1.55776	0.415462	0.531305	0.762876	Hddc2	69692	No	0.117546
ENSMUSG00000000296	-0.0427438	1.07237	0.0127093	0.912099	0.965083	Tpd52l1	21987	No	0.0154355
ENSMUSG00000000303	-0.373922	6.1628	3.63875	0.080593	0.289005	Cdh1	12550	No	0.539095
ENSMUSG00000000305	-0.0759257	2.51706	0.0753953	0.788294	0.911907	Cdh4	12561	No	0.0400493
ENSMUSG00000000308	-0.37102	3.11893	1.95303	0.187492	0.459838	Ckmt1	12716	No	0.337395
ENSMUSG00000000317	0.465928	4.92369	8.08047	0.0147879	0.1065	Bcl6b	12029	No	0.97265
ENSMUSG00000000320	0.18034	4.03219	1.26294	0.283013	0.564603	Alox12	11684	No	0.248257
ENSMUSG00000000326	0.236942	5.85653	1.63234	0.225477	0.505094	Comt	12846	No	0.296628
ENSMUSG00000000339	0.188522	3.73948	1.35432	0.267078	0.548119	Rtca	66368	No	0.261125
ENSMUSG00000000340	-0.0707123	5.18768	0.28605	0.602505	0.807531	Dbt	13171	No	0.0928407
ENSMUSG00000000346	0.0129658	7.62475	0.0386536	0.847418	0.938106	Dazap2	23994	No	0.0277482
ENSMUSG00000000355	-0.228933	4.25335	5.30949	0.0398334	0.193461	Mcts1	68995	No	0.713406
ENSMUSG00000000359	0.505952	3.84972	12.2922	0.00431573	0.0497061	Rem1	19700	No	1.30359
ENSMUSG00000000374	-0.0333399	6.62819	0.332522	0.574805	0.788996	Trappc10	216131	No	0.102925
ENSMUSG00000000378	-0.0227994	4.09659	0.0489981	0.828527	0.930187	Ccm2	216527	No	0.0314297
ENSMUSG00000000384	0.0766679	4.49098	0.391179	0.543359	0.770123	Tbrg4	21379	No	0.11344
ENSMUSG00000000385	0.0353508	6.0387	0.0920552	0.766762	0.899162	Tmprss2	50528	No	0.046162
ENSMUSG00000000392	0.141225	0.935784	0.137854	0.716877	0.875114	Fap	14089	No	0.0579353
ENSMUSG00000000399	-0.204394	5.11842	1.44655	0.252211	0.534927	Ndufa9	66108	No	0.271705
ENSMUSG00000000402	-0.281241	1.76967	1.3756	0.263545	0.544995	Egfl6	54156	No	0.263607
ENSMUSG00000000409	0.304297	0.740398	0.611119	0.449474	0.709927	Lck	16818	No	0.148786
ENSMUSG00000000416	-0.215614	7.10271	1.26603	0.282453	0.564194	Cttnbp2	30785	No	0.248572
ENSMUSG00000000420	0.201581	7.41447	6.5843	0.0246805	0.14474	Galnt1	14423	No	0.83941
ENSMUSG00000000439	-0.0033369	5.20725	0.00086524	0.977016	0.989911	Mkrn2	67027	No	0.00440395
ENSMUSG00000000440	-0.27489	2.58298	0.640846	0.438923	0.701892	Pparg	19016	No	0.15373
ENSMUSG00000000441	-0.126267	6.71877	4.16379	0.0638639	0.251991	Raf1	110157	No	0.598614
ENSMUSG00000000486	-0.0639018	1.57768	0.0635187	0.805271	0.919781	Septin1	54204	No	0.0363158
ENSMUSG00000000486	-0.0639018	1.57768	0.0635187	0.805271	0.919781	Septin1	100043580	No	0.0363158
ENSMUSG00000000489	-0.112859	7.36991	1.64578	0.223692	0.503474	Pdgfb	18591	No	0.298023
ENSMUSG00000000530	0.146241	6.90473	4.42061	0.0572232	0.236002	Acvrl1	11482	No	0.627084
ENSMUSG00000000531	-0.31645	5.18377	5.74799	0.0336184	0.174307	Tamalin	56149	No	0.758684
ENSMUSG00000000532	-0.103367	5.85753	1.7188	0.214312	0.49301	Acvr1b	11479	No	0.307144
ENSMUSG00000000538	-0.299115	7.61572	38.3053	4.6041e-05	0.00240729	Tom1l2	216810	No	2.61847
ENSMUSG00000000552	0.862722	2.28871	29.018	0.000161918	0.00574931	Zfp385a	29813	No	2.24038
ENSMUSG00000000555	0.31917	5.41484	9.63803	0.00908523	0.0790748	Itga5	16402	No	1.10196
ENSMUSG00000000561	0.0382016	5.16359	0.127139	0.72759	0.880735	Wdr77	70465	No	0.0551549
ENSMUSG00000000563	-0.0920664	6.7101	0.806794	0.386688	0.661741	Atp5pb	11950	No	0.179312
ENSMUSG00000000567	-0.585838	0.350317	0.842892	0.376604	0.653654	Sox9	20682	No	0.184652
ENSMUSG00000000568	0.170309	6.66148	2.04926	0.177735	0.447059	Hnrnpd	11991	No	0.349636
ENSMUSG00000000579	-0.62815	3.48591	2.34132	0.151835	0.411359	Dynlt1c	100040563	No	0.385779
ENSMUSG00000000581	0.0883612	4.2915	0.458861	0.51097	0.752226	C1d	57316	No	0.123652
ENSMUSG00000000594	0.123138	6.20821	0.345602	0.567481	0.784781	Gm2a	14667	No	0.105251
ENSMUSG00000000600	-0.047985	7.39232	0.641063	0.438847	0.701892	Krit1	79264	No	0.15373
ENSMUSG00000000605	-0.339952	6.90457	23.1484	0.000421897	0.010904	Clcn4	12727	No	1.96241
ENSMUSG00000000628	-1.1416	0.0486617	3.14475	0.101457	0.32824	Hk2	15277	No	0.483809
ENSMUSG00000000631	-0.0353076	8.53582	0.171919	0.685707	0.858551	Myo18a	360013	No	0.0662337
ENSMUSG00000000673	0.163127	4.43481	1.00122	0.336711	0.619516	Haao	107766	No	0.207947
ENSMUSG00000000682	-0.377996	0.430562	1.39066	0.261083	0.543409	Cd52	23833	No	0.264873
ENSMUSG00000000686	0.0484281	0.43983	0.0143762	0.90654	0.963208	Abhd15	67477	No	0.0162801
ENSMUSG00000000690	-0.406554	4.46301	20.6086	0.00067338	0.0146989	Hoxb6	15414	No	1.83272
ENSMUSG00000000693	0.344048	4.3537	6.33326	0.027029	0.15208	Loxl3	16950	No	0.817929
ENSMUSG00000000708	-0.00104648	6.54298	0.000179495	0.98953	0.994865	Kat2b	18519	No	0.00223572
ENSMUSG00000000711	-0.0644647	7.54101	1.32379	0.272262	0.554152	Rab5b	19344	No	0.256371
ENSMUSG00000000732	-0.0117601	4.61721	0.0114425	0.916576	0.966759	Icosl	50723	No	0.0146819
ENSMUSG00000000738	-0.190701	5.25732	4.73545	0.0501808	0.220048	Spg7	234847	No	0.657482
ENSMUSG00000000740	-0.1943	6.1614	3.67061	0.0794368	0.287204	Rpl13	270106	No	0.54181
ENSMUSG00000000743	-0.034048	5.33448	0.129323	0.725367	0.879466	Chmp1a	234852	No	0.055781
ENSMUSG00000000751	-0.0781849	5.15458	0.191213	0.669653	0.850236	Rpa1	68275	No	0.0704606
ENSMUSG00000000753	1.26017	-0.184683	4.19735	0.0629452	0.250203	Serpinf1	20317	No	0.601707
ENSMUSG00000000759	-0.0606193	6.23584	0.300528	0.593575	0.800984	Tubgcp3	259279	No	0.0963759
ENSMUSG00000000776	0.135725	3.57021	0.522067	0.483767	0.73411	Polr3d	67065	No	0.134239
ENSMUSG00000000782	0.289054	2.40972	2.32803	0.152905	0.412897	Tcf7	21414	No	0.384159
ENSMUSG00000000787	0.178623	8.65227	7.84555	0.0159767	0.110437	Ddx3x	13205	No	0.956887
ENSMUSG00000000794	-0.0657186	2.51003	0.0711282	0.794216	0.915376	Kcnn3	140493	No	0.0384004
ENSMUSG00000000804	-0.0969967	6.96832	1.17006	0.300588	0.582378	Usp32	237898	No	0.234795
ENSMUSG00000000805	0.138872	4.3889	0.450336	0.51485	0.755595	Car4	12351	No	0.121711
ENSMUSG00000000811	0.179466	3.68309	1.62978	0.225819	0.505655	Txnrd3	232223	No	0.296146
ENSMUSG00000000823	0.157504	6.0584	1.18983	0.296722	0.578206	Zfp512b	269401	No	0.237917
ENSMUSG00000000826	0.0484956	7.18337	0.62124	0.445835	0.707134	Dnajc5	13002	No	0.150498
ENSMUSG00000000827	0.168559	5.75702	3.19624	0.0989952	0.323288	Tpd52l2	66314	No	0.49041
ENSMUSG00000000838	-0.0206217	6.41519	0.0936588	0.764806	0.898431	Fmr1	14265	No	0.0465151
ENSMUSG00000000861	-0.215008	0.243823	0.23442	0.636957	0.828807	Bcl11a	14025	No	0.0815466
ENSMUSG00000000876	-0.069158	5.44591	0.54537	0.474372	0.726952	Pxmp4	59038	No	0.138494
ENSMUSG00000000881	-0.210501	4.7388	4.07841	0.0662753	0.257478	Dlg3	53310	No	0.58926
ENSMUSG00000000884	0.911397	1.33101	2.81868	0.118928	0.361009	Gnb1l	13972	No	0.442481
ENSMUSG00000000901	0.199059	2.64335	0.593463	0.455941	0.714564	Mmp11	17385	No	0.145959
ENSMUSG00000000902	-0.106017	5.64562	1.6534	0.222688	0.502429	Smarcb1	20587	No	0.298926
ENSMUSG00000000915	-0.273232	6.36816	4.53535	0.0545268	0.230424	Hip1r	29816	No	0.637471
ENSMUSG00000000916	-0.0304479	3.75767	0.0224464	0.883387	0.953309	Nsun5	100609	No	0.0207662
ENSMUSG00000000934	-0.774884	6.50088	15.9895	0.00175619	0.0284538	Top1mt	72960	No	1.54586
ENSMUSG00000000938	0.301881	5.3579	15.2024	0.00210282	0.0316621	Hoxa10	15395	No	1.49946
ENSMUSG00000000942	0.179973	2.18075	1.00747	0.335266	0.617894	Hoxa4	15401	No	0.209086
ENSMUSG00000000948	0.216705	2.81587	1.24347	0.286576	0.568453	Gm38393		No	0.245305
ENSMUSG00000000957	0.100134	5.96232	1.4715	0.248384	0.530594	Mmp14	17387	No	0.275238
ENSMUSG00000000958	1.26051	5.10147	8.7099	0.0120831	0.0950796	Slc7a7	20540	No	1.02191
ENSMUSG00000000959	-0.113604	5.12997	0.975866	0.342668	0.624773	Oxa1l	69089	No	0.204278
ENSMUSG00000000976	-0.0481519	4.91038	0.108968	0.746997	0.890185	Heatr6	217026	No	0.0505196
ENSMUSG00000001016	-0.105802	5.48665	1.44782	0.252016	0.53469	Ilf2	67781	No	0.271898
ENSMUSG00000001017	-0.108717	6.96466	3.32063	0.093345	0.313237	Chtop	66511	No	0.504127
ENSMUSG00000001018	0.0935675	5.30655	0.967738	0.34461	0.626289	Snapin	20615	No	0.203225
ENSMUSG00000001020	1.22415	3.01182	57.3025	6.47877e-06	0.000608408	S100a4	20198	No	3.21581
ENSMUSG00000001025	0.582642	4.37571	12.441	0.00415066	0.0485229	S100a6	20200	No	1.31405
ENSMUSG00000001029	0.204557	6.03341	8.05929	0.0148907	0.106809	Icam2	15896	No	0.971391
ENSMUSG00000001034	0.189059	4.47074	2.31728	0.153778	0.413667	Mapk7	23939	No	0.383349
ENSMUSG00000001036	-0.00553976	7.15623	0.00304277	0.956915	0.983316	Epn2	13855	No	0.00730674
ENSMUSG00000001039	-0.0424613	2.03325	0.0346008	0.855533	0.941693	B9d1	27078	No	0.0260905
ENSMUSG00000001052	-0.012449	6.81315	0.0362929	0.852088	0.940061	Sec24b	99683	No	0.0268441
ENSMUSG00000001053	-0.0365047	3.88188	0.055208	0.818187	0.925274	N4bp3	212706	No	0.0337298
ENSMUSG00000001054	0.0440301	4.41364	0.142014	0.712848	0.873513	Rmnd5b	66089	No	0.0587307
ENSMUSG00000001056	0.413254	2.77227	4.24643	0.0616303	0.246763	Nhp2	52530	No	0.60772
ENSMUSG00000001062	-0.0498283	4.80843	0.14554	0.709485	0.871841	Vps9d1	72325	No	0.0595626
ENSMUSG00000001065	-0.129066	5.14625	1.83796	0.200086	0.475688	Zfp276	57247	No	0.322678
ENSMUSG00000001082	0.103555	3.80412	0.380085	0.549043	0.774258	Mfsd10	68294	No	0.111114
ENSMUSG00000001089	-0.0834683	8.72205	1.65889	0.221969	0.502002	Luzp1	269593	No	0.299294
ENSMUSG00000001095	-0.229584	3.32129	0.403813	0.537023	0.766534	Slc13a2	20500	No	0.115468
ENSMUSG00000001098	-0.229992	7.80897	9.57239	0.00926598	0.0801106	Kctd10	330171	No	1.09631
ENSMUSG00000001100	-0.133933	5.26874	1.48133	0.246897	0.529205	Poldip2	67811	No	0.276376
ENSMUSG00000001105	-0.0391402	4.3402	0.083758	0.777193	0.90502	Ift20	55978	No	0.0433418
ENSMUSG00000001119	0.981238	2.6517	11.0155	0.00609997	0.0617963	Col6a1	12833	No	1.20904
ENSMUSG00000001120	0.267184	4.14149	3.07639	0.104842	0.334505	Pcbp3	59093	No	0.475597
ENSMUSG00000001123	-0.0292118	6.03972	0.05526	0.818103	0.925274	Lgals9	16859	No	0.0337298
ENSMUSG00000001127	-0.0847427	7.073	2.29476	0.155626	0.415995	Araf	11836	No	0.380912
ENSMUSG00000001128	0.15507	1.88378	0.288665	0.600871	0.807003	Cfp	18636	No	0.0931248
ENSMUSG00000001134	0.0569955	2.67526	0.110106	0.745731	0.889791	Uxt	22294	No	0.0507122
ENSMUSG00000001138	-0.162713	5.20457	2.572	0.134677	0.387496	Cnnm3	94218	No	0.411733
ENSMUSG00000001143	-0.352018	5.50857	15.4973	0.00196427	0.0305346	Lman2l	214895	No	1.51521
ENSMUSG00000001150	-0.0884505	5.98882	1.20879	0.29308	0.575347	Mcm3ap	54387	No	0.24007
ENSMUSG00000001151	-0.0732197	6.47484	0.40644	0.535724	0.765534	Pcnt	18541	No	0.116036
ENSMUSG00000001155	0.537258	1.8494	2.26043	0.158499	0.419898	Ftcd	14317	No	0.376856
ENSMUSG00000001156	0.0119766	5.17008	0.0204016	0.888785	0.95531	Mxd1	17119	No	0.0198558
ENSMUSG00000001157	-0.0466286	4.94164	0.238942	0.633758	0.827522	Gmcl1	23885	No	0.0822207
ENSMUSG00000001158	-0.136695	4.45887	1.35921	0.266262	0.547628	Snrnp27	66618	No	0.261514
ENSMUSG00000001166	-0.191529	1.11538	0.448391	0.515742	0.755977	Oas1c	114643	No	0.121491
ENSMUSG00000001173	0.0804617	6.04595	0.997374	0.337605	0.620042	Ocrl	320634	No	0.207579
ENSMUSG00000001175	0.0673606	8.52713	1.10268	0.31431	0.596682	Calm1	12313	No	0.224257
ENSMUSG00000001211	-0.147325	7.60574	2.53109	0.137535	0.391694	Agpat3	28169	No	0.407053
ENSMUSG00000001227	-0.19891	3.85897	1.62585	0.226345	0.505848	Sema6b	20359	No	0.29598
ENSMUSG00000001228	0.252847	1.82139	0.39546	0.541196	0.768744	Uhrf1	18140	No	0.114218
ENSMUSG00000001229	-0.237252	5.78929	15.5418	0.00194434	0.0304315	Dpp9	224897	No	1.51668
ENSMUSG00000001240	0.0870639	6.26854	1.11847	0.311016	0.593428	Ramp2	54409	No	0.226632
ENSMUSG00000001247	0.152662	3.34338	0.902823	0.360719	0.641208	Lsr	54135	No	0.193001
ENSMUSG00000001248	0.191881	5.57276	3.08427	0.104445	0.333775	Gramd1a	52857	No	0.476546
ENSMUSG00000001249	0.13148	5.78159	1.23329	0.288465	0.570535	Hpn	15451	No	0.243718
ENSMUSG00000001270	-1.16564	4.92791	39.3808	4.04317e-05	0.0022197	Ckb	12709	No	2.65371
ENSMUSG00000001280	-0.0242366	8.13026	0.0423682	0.84036	0.935963	Sp1	20683	No	0.0287412
ENSMUSG00000001281	-0.793943	1.6953	9.79908	0.00865904	0.076646	Itgb7	16421	No	1.11551
ENSMUSG00000001285	0.010426	4.2704	0.00958649	0.923615	0.969542	Myg1	60315	No	0.0134334
ENSMUSG00000001288	-0.29589	6.88958	10.9639	0.00618862	0.0622087	Rarg	19411	No	1.20615
ENSMUSG00000001289	-0.131782	5.27057	2.10758	0.172138	0.439526	Pfdn5	56612	No	0.357016
ENSMUSG00000001300	0.0873003	9.2104	0.925584	0.354946	0.636176	Efnb2	13642	No	0.196423
ENSMUSG00000001305	0.0272134	2.81401	0.0355864	0.853516	0.940688	Rrp15	67223	No	0.0265543
ENSMUSG00000001313	0.586801	2.21673	9.31502	0.0100168	0.0844753	Rnd2	11858	No	1.07327
ENSMUSG00000001323	0.067994	6.00635	0.580894	0.460639	0.717656	Srr	27364	No	0.144084
ENSMUSG00000001333	0.530804	3.95063	14.4107	0.00253516	0.0353221	Sync	68828	No	1.45195
ENSMUSG00000001334	0.797392	4.4069	17.4513	0.00127455	0.0227411	Fndc5	384061	No	1.64319
ENSMUSG00000001348	0.220609	2.47158	0.341594	0.569705	0.786277	Acp5	11433	No	0.104424
ENSMUSG00000001366	-0.0919803	5.44324	0.539145	0.476851	0.728911	Fbxo9	71538	No	0.137326
ENSMUSG00000001376	0.036882	5.26031	0.159927	0.696231	0.864949	Vps50	73288	No	0.0630094
ENSMUSG00000001380	0.24114	4.50394	3.80104	0.0749078	0.277147	Hars1	15115	No	0.55729
ENSMUSG00000001383	0.00909429	5.49033	0.0121661	0.91399	0.965533	Zmat2	66492	No	0.0152327
ENSMUSG00000001415	-0.0633059	6.22096	0.612339	0.449033	0.709643	Smg5	229512	No	0.14896
ENSMUSG00000001416	-0.0395184	5.86579	0.101256	0.755782	0.89424	Cct3	12462	No	0.0485459
ENSMUSG00000001418	0.07918	6.38285	0.412597	0.532701	0.763533	Glmp	56700	No	0.117172
ENSMUSG00000001419	0.195218	7.29761	4.82181	0.0484342	0.216047	Mef2d	17261	No	0.665452
ENSMUSG00000001420	0.886784	0.161155	3.91041	0.0713502	0.269171	Tmem79	71913	No	0.569972
ENSMUSG00000001424	-0.0219183	6.57289	0.0952583	0.762873	0.897166	Snd1	56463	No	0.0471271
ENSMUSG00000001435	0.0545372	9.04316	0.338101	0.571658	0.787412	Col18a1	12822	No	0.103798
ENSMUSG00000001436	0.0516368	4.26532	0.101681	0.755289	0.89424	Slc19a1	20509	No	0.0485459
ENSMUSG00000001440	0.00502887	7.66143	0.00614022	0.93883	0.975743	Kpnb1	16211	No	0.0106645
ENSMUSG00000001441	-0.126154	6.16595	4.55193	0.05415	0.229699	Npepps	19155	No	0.638841
ENSMUSG00000001445	0.023186	4.78549	0.0383013	0.848105	0.938365	Mrpl10	107732	No	0.0276281
ENSMUSG00000001467	0.337984	5.68835	4.69923	0.0509357	0.221731	Cyp51	13121	No	0.654173
ENSMUSG00000001472	0.0500946	7.86112	0.728907	0.40991	0.680834	Tcf25	66855	No	0.166959
ENSMUSG00000001473	0.308966	1.68943	1.33246	0.270776	0.552389	Tubb6	67951	No	0.257755
ENSMUSG00000001482	0.00479082	5.26666	0.00117658	0.973199	0.988927	Def8	23854	No	0.00483597
ENSMUSG00000001493	0.0158778	3.57942	0.0041801	0.949511	0.979995	Meox1	17285	No	0.00877634
ENSMUSG00000001494	2.09281	5.33582	43.2458	2.59119e-05	0.00161513	Sost	74499	No	2.79179
ENSMUSG00000001504	-0.442368	1.87861	1.50321	0.243629	0.525121	Irx2	16372	No	0.279741
ENSMUSG00000001506	2.81776	3.81838	70.8386	2.18434e-06	0.0002827	Col1a1	12842	No	3.54867
ENSMUSG00000001507	-0.0249597	9.61193	0.0736112	0.790748	0.913507	Itga3	16400	No	0.0392883
ENSMUSG00000001517	0.482014	2.00539	2.29671	0.155465	0.415642	Foxm1	14235	No	0.38128
ENSMUSG00000001518	0.0586804	4.28801	0.315952	0.584369	0.795445	Itfg2	101142	No	0.0993899
ENSMUSG00000001520	0.16584	3.04867	1.38879	0.261386	0.543722	Nrip2	60345	No	0.264623
ENSMUSG00000001521	0.0863455	5.99729	0.790461	0.391386	0.665156	Tulp3	22158	No	0.177077
ENSMUSG00000001524	-0.0179259	2.50028	0.00718148	0.933859	0.974123	Gtf2h4	14885	No	0.0113862
ENSMUSG00000001525	0.0588768	7.21412	0.421194	0.528533	0.761847	Tubb5	22154	No	0.118133
ENSMUSG00000001542	0.0825961	5.70105	1.03881	0.328151	0.610633	Ell2	192657	No	0.214219
ENSMUSG00000001552	-0.11161	8.65345	2.13683	0.169416	0.436022	Jup	16480	No	0.360492
ENSMUSG00000001555	0.242382	4.33638	5.31367	0.039768	0.193209	Fkbp10	14230	No	0.713972
ENSMUSG00000001569	0.338775	5.15267	1.61136	0.228301	0.508221	Nom1	433864	No	0.293947
ENSMUSG00000001576	0.0376763	6.73766	0.204395	0.659238	0.843806	Ergic1	67458	No	0.0737572
ENSMUSG00000001583	1.06643	2.48868	22.5094	0.000472938	0.011802	Tnk1	83813	No	1.92805
ENSMUSG00000001588	0.433462	0.353224	1.35961	0.266194	0.547628	Acap1	216859	No	0.261514
ENSMUSG00000001604	-0.218472	2.70257	0.67125	0.428544	0.694667	Tcea3	21401	No	0.158223
ENSMUSG00000001627	0.16334	5.3984	1.29557	0.277177	0.558775	Ifrd1	15982	No	0.252763
ENSMUSG00000001630	0.0991618	4.72741	0.634659	0.441085	0.703234	Stk38l	232533	No	0.1529
ENSMUSG00000001632	0.0782884	5.78264	1.08372	0.318329	0.600877	Brpf1	78783	No	0.221214
ENSMUSG00000001642	-0.386874	5.83427	8.71065	0.0120803	0.0950796	Akr1b1	11677	No	1.02191
ENSMUSG00000001656	-0.23959	0.0565983	0.387816	0.54507	0.771536	Hoxc11	109663	No	0.112644
ENSMUSG00000001657	0.00806633	6.12638	0.00775771	0.931264	0.97303	Hoxc8	15426	No	0.0118739
ENSMUSG00000001661	-0.391718	6.73051	26.3191	0.000246758	0.00784011	Hoxc6	15425	No	2.10568
ENSMUSG00000001663	-0.0536645	3.654	0.0466427	0.832629	0.932445	Gstt1	14871	No	0.0303767
ENSMUSG00000001665	-0.171308	3.67841	0.860677	0.371782	0.649312	Gstt3	103140	No	0.187547
ENSMUSG00000001666	-0.221531	3.18784	0.866505	0.370222	0.648437	Ddt	13202	No	0.188132
ENSMUSG00000001672	0.35164	2.15434	1.71768	0.214453	0.493055	Marveld3	73608	No	0.307105
ENSMUSG00000001674	-0.156374	4.50016	1.10279	0.314287	0.596682	Ddx18	66942	No	0.224257
ENSMUSG00000001687	-0.167421	7.08674	5.29179	0.0401119	0.194219	Ubl3	24109	No	0.711708
ENSMUSG00000001700	-0.182754	3.75556	1.72918	0.213022	0.491382	Gramd2b	107022	No	0.30858
ENSMUSG00000001707	0.482203	3.21612	9.55022	0.00932799	0.080388	Eef1e1	66143	No	1.09481
ENSMUSG00000001729	0.144828	7.08237	5.12281	0.0428909	0.201788	Akt1	11651	No	0.695105
ENSMUSG00000001739	-0.132371	5.61331	1.51822	0.241421	0.522602	Cldn15	60363	No	0.281829
ENSMUSG00000001741	0.292399	1.77783	0.937108	0.352076	0.633337	Il16	16170	No	0.198365
ENSMUSG00000001750	0.000461984	5.19615	1.87191e-05	0.996619	0.998897	Tcirg1	27060	No	0.000479201
ENSMUSG00000001751	0.216379	4.28346	1.41053	0.257882	0.540688	Naglu	27419	No	0.267053
ENSMUSG00000001755	0.335687	5.05567	2.55149	0.1361	0.389396	Coasy	71743	No	0.409609
ENSMUSG00000001761	-0.225673	7.12726	8.04324	0.0149692	0.107035	Smo	319757	No	0.970474
ENSMUSG00000001763	-0.342359	3.55238	2.64242	0.129929	0.380198	Tspan33	232670	No	0.419991
ENSMUSG00000001767	0.063295	5.32958	0.235104	0.636471	0.828649	Crnkl1	66877	No	0.0816292
ENSMUSG00000001768	-0.177379	8.44214	2.76564	0.122112	0.366876	Rin2	74030	No	0.435481
ENSMUSG00000001768	-0.177379	8.44214	2.76564	0.122112	0.366876	Rin2	408057	No	0.435481
ENSMUSG00000001773	-0.990111	4.87766	8.92622	0.0112914	0.0909043	Folh1	53320	No	1.04142
ENSMUSG00000001774	-0.0832821	6.05851	0.575966	0.462504	0.718803	Chordc1	66917	No	0.14339
ENSMUSG00000001783	0.00476174	5.51769	0.00423941	0.949155	0.979969	Rtcb	28088	No	0.00878761
ENSMUSG00000001785	0.243941	3.96727	3.42904	0.0887396	0.305001	Pwp1	103136	No	0.515699
ENSMUSG00000001786	0.224808	5.29574	5.02012	0.0446921	0.206631	Fbxo7	69754	No	0.684804
ENSMUSG00000001794	0.0597212	7.2231	1.01571	0.333373	0.616032	Capns1	12336	No	0.210397
ENSMUSG00000001802	-0.281623	3.51817	3.72932	0.077358	0.283203	Lrp3	435965	No	0.547902
ENSMUSG00000001827	0.151846	5.07435	0.509408	0.489007	0.737554	Folr1	14275	No	0.132206
ENSMUSG00000001829	-0.0232943	5.36756	0.0261998	0.874099	0.949308	Clpb	20480	No	0.0225927
ENSMUSG00000001833	0.075556	7.97593	1.59815	0.230103	0.51041	Septin7	235072	No	0.292081
ENSMUSG00000001844	-0.0424409	4.59546	0.229088	0.640779	0.831171	Zdhhc4	72881	No	0.0803094
ENSMUSG00000001847	-0.0159503	8.55258	0.0813591	0.780314	0.907042	Rac1	19353	No	0.0423728
ENSMUSG00000001855	-0.0183961	6.64067	0.0607686	0.80944	0.921493	Nup214	227720	No	0.0355081
ENSMUSG00000001864	0.0410044	8.94431	0.186598	0.673402	0.85312	Aif1l	108897	No	0.0689898
ENSMUSG00000001870	-0.228256	6.90607	2.46009	0.142678	0.397535	Ltbp1	268977	No	0.400624
ENSMUSG00000001891	0.109716	6.15989	0.733846	0.408374	0.679465	Ugp2	216558	No	0.167833
ENSMUSG00000001909	0.126704	4.79755	0.707078	0.416811	0.685967	Trmt1	212528	No	0.163697
ENSMUSG00000001910	0.0510031	6.6913	0.375583	0.551383	0.77633	Nacc1	66830	No	0.109954
ENSMUSG00000001911	-0.186762	6.14656	4.62415	0.0525444	0.225977	Nfix	18032	No	0.645935
ENSMUSG00000001918	0.0408812	4.18576	0.0386523	0.84742	0.938106	Slc1a5	20514	No	0.0277482
ENSMUSG00000001924	-0.0754743	7.79989	1.92534	0.190426	0.46383	Uba1	22201	No	0.333642
ENSMUSG00000001930	1.15975	1.98809	5.94617	0.0311927	0.166821	Vwf	22371	No	0.77775
ENSMUSG00000001942	-0.150989	4.4141	1.66272	0.221468	0.50182	Siae	22619	No	0.299452
ENSMUSG00000001943	-0.11062	3.86293	0.421536	0.528369	0.761847	Vsig2	57276	No	0.118133
ENSMUSG00000001946	-0.181225	6.84075	3.35656	0.0917866	0.310981	Esam	69524	No	0.507266
ENSMUSG00000001948	0.121944	-0.020246	0.0871518	0.772861	0.902472	Spa17	20686	No	0.0445662
ENSMUSG00000001962	-0.100461	4.42187	0.784082	0.393245	0.666261	Fam50a	108160	No	0.176356
ENSMUSG00000001964	-0.0250788	4.73737	0.0950697	0.7631	0.897166	Emd	13726	No	0.0471271
ENSMUSG00000001983	0.175724	2.79528	1.4704	0.24855	0.530791	Taco1	70207	No	0.275076
ENSMUSG00000001985	7.74904	0.597043	114.145	1.99562e-06	0.000277602	Grik3	14807	No	3.55658
ENSMUSG00000001986	0.524272	4.14093	3.10672	0.103323	0.331834	Gria3	53623	No	0.47908
ENSMUSG00000001995	-0.0855661	7.75592	1.25052	0.28528	0.566906	Sipa1l2	244668	No	0.246489
ENSMUSG00000001998	-0.0909145	5.36811	1.15057	0.30447	0.586584	Ap4e1	108011	No	0.23167
ENSMUSG00000001999	0.174928	3.43567	1.76162	0.209053	0.485903	Blvra	109778	No	0.31345
ENSMUSG00000002006	-0.360477	2.12348	2.69422	0.126569	0.374312	Pdzd4	245469	No	0.426767
ENSMUSG00000002010	0.129084	5.93664	2.23577	0.160604	0.422651	Idh3g	15929	No	0.374018
ENSMUSG00000002014	0.0240029	5.08788	0.0620349	0.807508	0.920677	Ssr4	20832	No	0.0358925
ENSMUSG00000002015	-0.11731	5.90587	1.54535	0.237497	0.518195	Bcap31	27061	No	0.285506
ENSMUSG00000002017	-0.0673046	4.90789	0.342672	0.569106	0.7861	Fam98a	72722	No	0.104522
ENSMUSG00000002020	2.12444	0.284087	11.3197	0.00560652	0.0586282	Ltbp2	16997	No	1.23189
ENSMUSG00000002028	-0.127191	8.84744	0.89354	0.363113	0.642754	Kmt2a	214162	No	0.191955
ENSMUSG00000002031	0.147306	4.57153	3.33683	0.0926383	0.312383	Ift46	76568	No	0.505312
ENSMUSG00000002032	-0.12334	4.61391	0.233724	0.637453	0.829142	Tmem25	71687	No	0.0813711
ENSMUSG00000002043	0.489527	2.40763	4.49381	0.055485	0.232597	Trappc6a	67091	No	0.633396
ENSMUSG00000002052	-0.0411046	7.33391	0.404662	0.536602	0.766314	Supt6	20926	No	0.115593
ENSMUSG00000002055	-0.0399246	1.06031	0.00652095	0.936966	0.975219	Spag5	54141	No	0.0108979
ENSMUSG00000002058	0.521835	0.914524	3.20857	0.0984168	0.32216	Unc119	22248	No	0.491928
ENSMUSG00000002059	0.335555	3.62006	7.24808	0.0195469	0.125118	Rab34	19376	No	0.902682
ENSMUSG00000002064	0.0592181	3.96046	0.170332	0.687075	0.85916	Sdf2	20316	No	0.065926
ENSMUSG00000002076	0.601999	0.13467	2.24397	0.1599	0.421734	Hsf2bp	74377	No	0.374962
ENSMUSG00000002083	-0.337871	1.83339	0.672501	0.428125	0.694667	Bbc3	170770	No	0.158223
ENSMUSG00000002100	7.64347	0.502877	36.8805	0.000182371	0.00627809	Mybpc3	17868	No	2.20217
ENSMUSG00000002102	0.0719988	5.88293	1.21997	0.290961	0.573447	Psmc3	19182	No	0.241507
ENSMUSG00000002103	0.0506832	6.15255	0.634119	0.441275	0.703379	Acp2	11432	No	0.152811
ENSMUSG00000002104	0.304254	0.700253	1.24132	0.286973	0.568805	Rapsn	19400	No	0.245037
ENSMUSG00000002105	0.0778394	5.61329	0.610482	0.449705	0.709962	Slc39a13	68427	No	0.148765
ENSMUSG00000002107	0.0508858	5.24285	0.113289	0.742227	0.887985	Celf2	14007	No	0.0515943
ENSMUSG00000002108	0.145635	3.32319	0.639022	0.439559	0.702233	Nr1h3	22259	No	0.153519
ENSMUSG00000002109	0.127747	3.60912	0.841581	0.376964	0.654119	Ddb2	107986	No	0.184344
ENSMUSG00000002111	0.859597	0.636452	4.29224	0.0604327	0.243884	Spi1	20375	No	0.612817
ENSMUSG00000002129	-0.116998	6.12964	2.19267	0.164369	0.428713	Sf3a1	67465	No	0.367834
ENSMUSG00000002147	-0.0645005	7.11749	0.603736	0.452159	0.712001	Stat6	20852	No	0.147519
ENSMUSG00000002204	0.0578904	6.28842	0.0988349	0.758616	0.895526	Napsa	16541	No	0.0479218
ENSMUSG00000002205	0.00303276	4.82632	0.000747137	0.978642	0.990366	Vrk3	101568	No	0.00420447
ENSMUSG00000002210	-0.420614	4.04805	10.4014	0.00726048	0.0690447	Smg9	71997	No	1.16087
ENSMUSG00000002221	-0.164026	5.42545	2.53063	0.137568	0.39171	Paxip1	55982	No	0.407035
ENSMUSG00000002222	-0.19874	8.13107	8.55824	0.0126774	0.097656	Rmnd5a	68477	No	1.0103
ENSMUSG00000002227	0.120105	4.8124	0.912681	0.358202	0.639013	Mov10	17454	No	0.19449
ENSMUSG00000002228	1.97534	0.571325	23.0741	0.000427484	0.0109549	Ppm1j	71887	No	1.96039
ENSMUSG00000002233	0.34282	5.99561	12.0471	0.0046049	0.0522084	Rhoc	11853	No	1.28226
ENSMUSG00000002249	-0.0152854	5.06906	0.0126715	0.912229	0.965083	Tead3	21678	No	0.0154355
ENSMUSG00000002250	-0.29595	5.7249	6.5204	0.0252544	0.146776	Ppard	19015	No	0.833345
ENSMUSG00000002250	-0.29595	5.7249	6.5204	0.0252544	0.146776	Ppard	69050	No	0.833345
ENSMUSG00000002257	0.381845	1.25948	1.87759	0.195628	0.470576	Def6	23853	No	0.327371
ENSMUSG00000002265	0.833626	6.9128	40.8223	3.4117e-05	0.00199584	Peg3	18616	No	2.69987
ENSMUSG00000002266	1.07587	1.70122	5.26904	0.0404732	0.19491	Zim1	22776	No	0.710165
ENSMUSG00000002274	-0.39321	2.06145	2.95317	0.111304	0.346586	Metrn	70083	No	0.460189
ENSMUSG00000002279	-0.0858742	4.76755	0.786207	0.392624	0.665833	Lmf1	76483	No	0.176634
ENSMUSG00000002280	0.170937	4.3281	1.77575	0.207354	0.484177	Ciao3	67563	No	0.314996
ENSMUSG00000002289	-0.0281789	4.51367	0.0146479	0.905666	0.962709	Angptl4	57875	No	0.0165048
ENSMUSG00000002297	0.336096	2.56638	2.9324	0.112441	0.348833	Dbf4	27214	No	0.457383
ENSMUSG00000002307	-0.150413	4.51008	0.823006	0.382109	0.658405	Daxx	13163	No	0.181507
ENSMUSG00000002308	-0.0293397	2.74868	0.0246761	0.877782	0.950829	Cd320	54219	No	0.0218976
ENSMUSG00000002319	0.247853	4.90135	2.37447	0.149207	0.407457	Ipo4	75751	No	0.389918
ENSMUSG00000002320	0.0297017	5.9216	0.128746	0.725952	0.879717	Tm9sf1	74140	No	0.055657
ENSMUSG00000002324	-2.53262	0.468818	18.1329	0.00110393	0.0207063	Rec8	56739	No	1.6839
ENSMUSG00000002325	-0.385512	5.53617	10.3182	0.00743686	0.0702849	Irf9	16391	No	1.15314
ENSMUSG00000002326	-0.0645799	4.01201	0.306658	0.589879	0.798316	Gmpr2	105446	No	0.097825
ENSMUSG00000002329	-0.294823	4.33007	6.76705	0.0231223	0.139157	Mdp1	67881	No	0.856495
ENSMUSG00000002332	-0.0286596	4.97438	0.0738655	0.790396	0.913235	Dhrs1	52585	No	0.0394172
ENSMUSG00000002342	0.0224325	4.8189	0.0386925	0.847342	0.938106	Tmem161a	234371	No	0.0277482
ENSMUSG00000002343	0.215176	2.49643	0.945953	0.349896	0.631438	Armc6	76813	No	0.199669
ENSMUSG00000002345	-0.0593522	3.88616	0.21174	0.65361	0.840421	Borcs8	72368	No	0.0755028
ENSMUSG00000002346	0.275266	5.84567	3.34747	0.0921781	0.311494	Slc25a42	73095	No	0.50655
ENSMUSG00000002365	0.169849	6.5441	7.09735	0.0205918	0.129655	Snx9	66616	No	0.887211
ENSMUSG00000002372	0.139847	5.48071	3.32748	0.0930452	0.313073	Ranbp3	71810	No	0.504355
ENSMUSG00000002379	-0.0373251	4.01774	0.0595006	0.811396	0.922399	Ndufa11	69875	No	0.0350812
ENSMUSG00000002393	0.0454826	5.09895	0.0926767	0.766002	0.899162	Nr2f6	13864	No	0.046162
ENSMUSG00000002395	0.00346766	4.02872	0.000951216	0.975901	0.989804	Use1	67023	No	0.00445085
ENSMUSG00000002396	-0.298323	4.35014	6.67297	0.0239094	0.142201	Ocel1	77090	No	0.847097
ENSMUSG00000002409	0.0236762	5.55418	0.111761	0.743902	0.888766	Dyrk1b	13549	No	0.0512125
ENSMUSG00000002413	0.111711	7.75628	2.30282	0.154962	0.41507	Braf	109880	No	0.381878
ENSMUSG00000002416	-0.330115	4.6477	3.7058	0.0781828	0.284399	Ndufb2	68198	No	0.546072
ENSMUSG00000002428	-0.13189	5.59873	1.39508	0.260366	0.542574	Hltf	20585	No	0.265541
ENSMUSG00000002455	0.24129	5.69667	3.4332	0.0885684	0.304559	Prpf6	68879	No	0.516328
ENSMUSG00000002458	0.0562933	2.43496	0.0560425	0.816846	0.924416	Rgs19	56470	No	0.0341328
ENSMUSG00000002475	0.422504	3.97564	2.75818	0.122568	0.36786	Abhd3	106861	No	0.434318
ENSMUSG00000002477	0.267227	3.42191	3.48155	0.086609	0.300844	Snrpd1	20641	No	0.521659
ENSMUSG00000002486	-0.110465	3.87992	0.308373	0.588854	0.79787	Tchp	77832	No	0.0980678
ENSMUSG00000002489	0.0682426	5.52334	0.123928	0.7309	0.882611	Tiam1	21844	No	0.0542306
ENSMUSG00000002496	-0.0918483	7.39485	1.1302	0.308601	0.591271	Tsc2	22084	No	0.228214
ENSMUSG00000002504	-0.116245	8.88054	2.89992	0.114248	0.352881	Nherf2	65962	No	0.452372
ENSMUSG00000002524	0.0411443	6.05117	0.230876	0.639491	0.830355	Puf60	67959	No	0.080736
ENSMUSG00000002546	0.150666	6.1633	2.74318	0.123492	0.369311	Golga2	99412	No	0.432608
ENSMUSG00000002550	0.169749	4.68876	1.76185	0.209024	0.485903	Uck1	22245	No	0.31345
ENSMUSG00000002565	0.0675669	3.42292	0.215405	0.650847	0.838598	Scin	20259	No	0.0764464
ENSMUSG00000002578	0.613729	2.01116	4.83228	0.0482276	0.215462	Ikzf4	22781	No	0.666629
ENSMUSG00000002580	0.21009	3.4259	0.664216	0.430909	0.696265	Mien1	103742	No	0.157226
ENSMUSG00000002602	0.589691	8.4188	39.6272	3.92616e-05	0.00218062	Axl	26362	No	2.66142
ENSMUSG00000002603	0.175016	6.66579	4.86591	0.0475706	0.213933	Tgfb1	21803	No	0.669723
ENSMUSG00000002608	-0.0037448	5.65153	0.00243186	0.961478	0.984939	Ccdc97	52132	No	0.00659068
ENSMUSG00000002617	0.204176	4.90559	4.45078	0.0564989	0.234838	Zfp40	22700	No	0.629231
ENSMUSG00000002625	-0.120418	6.558	2.04334	0.178316	0.447799	Akap8l	54194	No	0.348917
ENSMUSG00000002635	0.0341038	2.30238	0.036364	0.851945	0.940061	Pdcd2l	68079	No	0.0268441
ENSMUSG00000002658	-0.0295121	4.15188	0.0626285	0.80661	0.920637	Gtf2f1	98053	No	0.0359115
ENSMUSG00000002660	0.0274142	3.53358	0.0324662	0.860007	0.943533	Clpp	53895	No	0.025243
ENSMUSG00000002661	-0.210728	1.69437	1.12084	0.310526	0.593128	Alkbh7	66400	No	0.226852
ENSMUSG00000002668	0.448962	0.817098	1.20183	0.294409	0.576297	Dennd1c	70785	No	0.239354
ENSMUSG00000002679	-0.0149716	3.67501	0.00889407	0.926416	0.970615	Med6	69792	No	0.0129528
ENSMUSG00000002688	-0.0489504	4.50258	0.203436	0.659981	0.844061	Prkd1	18760	No	0.073626
ENSMUSG00000002699	0.0478852	0.939648	0.0107234	0.919229	0.968202	Lcp2	16822	No	0.0140339
ENSMUSG00000002718	-0.0615583	5.52011	0.415923	0.531081	0.762717	Cse1l	110750	No	0.117636
ENSMUSG00000002728	-0.13853	5.11015	1.96397	0.186349	0.457982	Naa20	67877	No	0.339152
ENSMUSG00000002731	-0.171124	3.99875	2.46292	0.142469	0.39717	Prkra	23992	No	0.401023
ENSMUSG00000002732	0.37657	3.26489	3.89821	0.0717367	0.269892	Fkbp7	14231	No	0.568811
ENSMUSG00000002733	-0.124129	6.01525	3.57901	0.0828173	0.29306	Plekha3	83435	No	0.533043
ENSMUSG00000002741	-0.00182015	6.35851	0.000919834	0.976302	0.989911	Ykt6	56418	No	0.00440395
ENSMUSG00000002748	0.0548667	7.61331	0.383215	0.547427	0.772514	Baz1b	22385	No	0.112094
ENSMUSG00000002763	-0.0812528	4.91728	0.402999	0.537427	0.766731	Pex6	224824	No	0.115357
ENSMUSG00000002767	-0.0865262	3.43734	0.298377	0.594884	0.801678	Mrpl2	27398	No	0.0959999
ENSMUSG00000002768	0.097321	4.0095	0.642618	0.438307	0.701892	Mea1	17256	No	0.15373
ENSMUSG00000002769	0.30472	0.967904	0.584708	0.459205	0.71672	Gnmt	14711	No	0.144651
ENSMUSG00000002771	0.0797167	1.05391	0.0836955	0.777274	0.90502	Grin2d	14814	No	0.0433418
ENSMUSG00000002778	-0.0251557	6.20218	0.123349	0.731502	0.882775	Kdelr1	68137	No	0.0541499
ENSMUSG00000002781	-0.149386	3.70575	0.43133	0.523698	0.760048	Tmem143	70209	No	0.119159
ENSMUSG00000002797	-0.258266	3.41691	0.942577	0.350725	0.632243	Ggct	110175	No	0.199116
ENSMUSG00000002799	0.35838	5.89244	8.95174	0.0112021	0.0904074	Jag2	16450	No	1.0438
ENSMUSG00000002803	0.229071	3.64967	2.46714	0.142157	0.396783	Btbd6	399566	No	0.401447
ENSMUSG00000002804	-0.084465	2.21132	0.101797	0.755153	0.89424	Nudt14	66174	No	0.0485459
ENSMUSG00000002808	0.394856	0.676021	1.20941	0.292962	0.575284	Epdr1	105298	No	0.240118
ENSMUSG00000002812	-0.232615	7.12254	6.18681	0.0285215	0.157248	Flii	14248	No	0.803414
ENSMUSG00000002814	-0.153906	3.52344	1.23018	0.289046	0.57105	Top3a	21975	No	0.243326
ENSMUSG00000002820	-0.0301597	5.01288	0.0661568	0.801362	0.918176	Atg4d	235040	No	0.0370739
ENSMUSG00000002825	0.33734	2.10846	1.12699	0.309258	0.591807	Qtrt1	60507	No	0.22782
ENSMUSG00000002831	0.151997	2.14539	0.161921	0.69445	0.863992	Plin4	57435	No	0.0634903
ENSMUSG00000002833	-0.0946027	5.50187	0.942732	0.350687	0.632243	Hdgfl2	15193	No	0.199116
ENSMUSG00000002835	0.252057	2.2954	1.82214	0.201902	0.478015	Chaf1a	27221	No	0.320559
ENSMUSG00000002844	-0.387141	4.79745	8.47122	0.0130338	0.0993906	Adprh	11544	No	1.00265
ENSMUSG00000002845	-0.188278	4.8105	1.37844	0.263078	0.544877	Tmem39a	67846	No	0.263702
ENSMUSG00000002846	-0.113801	3.74217	0.915993	0.357362	0.638326	Timmdc1	76916	No	0.194957
ENSMUSG00000002847	-0.19296	1.50784	0.16608	0.690776	0.861824	Pla1a	85031	No	0.0645813
ENSMUSG00000002870	-0.0651139	3.44918	0.096751	0.761086	0.896506	Mcm2	17216	No	0.0474466
ENSMUSG00000002871	0.0266086	5.32633	0.0757165	0.787856	0.911659	Tpra1	24100	No	0.0401676
ENSMUSG00000002881	0.0295432	7.15862	0.240303	0.632803	0.826785	Nab1	17936	No	0.0826075
ENSMUSG00000002885	0.0991279	8.61707	0.799845	0.388676	0.662802	Adgre5	26364	No	0.178616
ENSMUSG00000002897	0.491969	4.6413	9.70539	0.00890404	0.077881	Il17ra	16172	No	1.10857
ENSMUSG00000002900	-0.111496	7.27261	0.787961	0.392113	0.665362	Lamb1	16777	No	0.176942
ENSMUSG00000002908	0.594378	0.652603	2.32052	0.153515	0.413603	Kcnn1	84036	No	0.383416
ENSMUSG00000002910	-0.315998	4.743	3.18002	0.0997628	0.325118	Arrdc2	70807	No	0.48796
ENSMUSG00000002944	0.339118	6.8582	2.36486	0.149963	0.408817	Cd36	12491	No	0.388471
ENSMUSG00000002948	0.00125517	6.91923	0.000285513	0.986796	0.993646	Map2k7	26400	No	0.00276811
ENSMUSG00000002949	0.0814808	4.94168	0.424047	0.527164	0.761847	Timm44	21856	No	0.118133
ENSMUSG00000002957	0.0789899	6.81702	0.578434	0.461569	0.718007	Ap2a2	11772	No	0.143871
ENSMUSG00000002963	0.0654963	4.31349	0.266458	0.61507	0.815052	Pnkp	59047	No	0.0888147
ENSMUSG00000002968	-0.0623145	5.79709	0.383854	0.547099	0.772229	Med25	75613	No	0.112254
ENSMUSG00000002980	-0.770245	8.88589	64.0713	3.67038e-06	0.000388081	Bcam	57278	No	3.41108
ENSMUSG00000002981	-0.00828254	7.19248	0.00474115	0.946235	0.978767	Clptm1	56457	No	0.00932067
ENSMUSG00000002983	0.636354	4.17659	28.9156	0.000164441	0.00579565	Relb	19698	No	2.2369
ENSMUSG00000002984	0.0799478	4.71243	0.684427	0.424168	0.692009	Tomm40	53333	No	0.159888
ENSMUSG00000002985	0.567318	5.36038	21.6403	0.000554415	0.0130245	Apoe	11816	No	1.88524
ENSMUSG00000002996	-0.117771	6.60291	2.74235	0.123543	0.369311	Hbp1	73389	No	0.432608
ENSMUSG00000002997	0.294655	2.48287	1.42016	0.256349	0.538993	Prkar2b	19088	No	0.268417
ENSMUSG00000003031	-0.199879	6.41057	8.19277	0.0142567	0.104331	Cdkn1b	12576	No	0.981588
ENSMUSG00000003032	0.13833	6.9451	0.499802	0.49305	0.740586	Klf4	16600	No	0.130424
ENSMUSG00000003033	-0.0510574	5.58992	0.327131	0.577881	0.790784	Ap1m1	11767	No	0.101942
ENSMUSG00000003037	0.109114	5.65636	1.64061	0.224376	0.504187	Rab8a	17274	No	0.297408
ENSMUSG00000003038	-0.0275517	5.11969	0.0809279	0.78088	0.907305	Hmgn2	15331	No	0.0422465
ENSMUSG00000003039	-0.108573	6.11425	1.79718	0.204812	0.48127	Fam32a	67922	No	0.317612
ENSMUSG00000003051	0.280992	1.6079	0.843571	0.376419	0.653491	Elf3	13710	No	0.184761
ENSMUSG00000003062	-0.0875795	4.38768	0.57437	0.463111	0.719095	Stard3nl	76205	No	0.143214
ENSMUSG00000003068	-0.0496161	6.33223	0.614487	0.448258	0.708889	Stk11	20869	No	0.149422
ENSMUSG00000003070	0.538622	-0.0360498	2.42919	0.144992	0.401555	Efna2	13637	No	0.396255
ENSMUSG00000003072	0.0191446	6.21888	0.0152568	0.903736	0.961891	Atp5f1d	66043	No	0.016874
ENSMUSG00000003099	0.116586	5.54876	1.68957	0.218004	0.497567	Ppp5c	19060	No	0.303148
ENSMUSG00000003119	-0.0469926	7.54194	0.315491	0.584639	0.795609	Cdk12	69131	No	0.0993005
ENSMUSG00000003123	0.189783	4.50012	1.78582	0.206155	0.483097	Lipe	16890	No	0.315966
ENSMUSG00000003131	0.0820628	7.29375	2.30271	0.154971	0.41507	Pafah1b2	18475	No	0.381878
ENSMUSG00000003134	-0.177999	3.21034	1.34976	0.267845	0.548761	Tbc1d8	54610	No	0.260617
ENSMUSG00000003135	-0.0166529	4.88396	0.0205276	0.888444	0.95527	Cnot11	52846	No	0.0198739
ENSMUSG00000003153	0.117486	2.4336	0.0995299	0.757798	0.895283	Slc2a3	20527	No	0.0480395
ENSMUSG00000003154	-0.141505	6.80082	3.57888	0.0828223	0.29306	Foxj2	60611	No	0.533043
ENSMUSG00000003161	-0.0511773	6.77569	0.386698	0.545641	0.771978	Sri	109552	No	0.112395
ENSMUSG00000003166	-0.0788018	6.7677	1.43153	0.254556	0.537584	Dgcr2	13356	No	0.269554
ENSMUSG00000003184	0.0113995	5.77648	0.0170647	0.898225	0.959131	Irf3	54131	No	0.0181221
ENSMUSG00000003190	-0.196802	3.36435	2.27435	0.157326	0.418189	Bcl2l12	75736	No	0.378627
ENSMUSG00000003198	-0.116817	3.25717	0.408131	0.53489	0.765109	Zfp959	224893	No	0.116277
ENSMUSG00000003199	-0.0860565	4.44827	0.64567	0.437249	0.70119	Mpnd	68047	No	0.154164
ENSMUSG00000003200	-0.0480664	5.36624	0.423761	0.527301	0.761847	Sh3gl1	20405	No	0.118133
ENSMUSG00000003208	-0.267981	3.44198	1.97761	0.184935	0.456489	Yju2	72886	No	0.340569
ENSMUSG00000003226	-0.0302226	8.74896	0.357614	0.56092	0.781742	Ranbp2	19386	No	0.106937
ENSMUSG00000003228	-0.215946	6.61675	8.29693	0.0137841	0.102529	Grk5	14773	No	0.989152
ENSMUSG00000003233	-0.186169	6.66336	7.33707	0.0189594	0.123012	Dvl3	13544	No	0.910051
ENSMUSG00000003234	0.0676106	5.32865	0.783755	0.393341	0.666261	Abcf3	27406	No	0.176356
ENSMUSG00000003235	0.0305488	5.14665	0.11836	0.736756	0.884703	Eif2b5	224045	No	0.0532027
ENSMUSG00000003269	0.0104019	5.30878	0.0105164	0.92001	0.968264	Cyth2	19158	No	0.0140063
ENSMUSG00000003273	-0.00782872	1.99516	0.000423724	0.983914	0.991853	Car11	12348	No	0.00355249
ENSMUSG00000003279	0.25116	4.76697	2.26902	0.157774	0.418678	Dlgap1	224997	No	0.37812
ENSMUSG00000003282	0.119955	3.23847	0.768185	0.397937	0.670225	Plag1	56711	No	0.17378
ENSMUSG00000003283	-0.161593	0.694102	0.297182	0.595614	0.802508	Hck	15162	No	0.0955507
ENSMUSG00000003299	-0.11316	4.87838	1.42627	0.255382	0.538275	Mrpl4	66163	No	0.268996
ENSMUSG00000003308	-0.0117811	5.2154	0.0112965	0.917108	0.967038	Keap1	50868	No	0.0145565
ENSMUSG00000003309	-0.222596	2.20592	0.653092	0.434694	0.699038	Ap1m2	11768	No	0.155499
ENSMUSG00000003316	-0.181563	8.49042	9.43297	0.00966412	0.0825442	Glg1	20340	No	1.08331
ENSMUSG00000003344	-0.0940694	5.00704	0.85977	0.372026	0.649657	Btbd2	208198	No	0.187316
ENSMUSG00000003345	0.0462664	6.77419	0.327317	0.577774	0.790714	Csnk1g2	103236	No	0.10198
ENSMUSG00000003346	-0.0983358	4.60858	0.519277	0.484913	0.735016	Abhd17a	216169	No	0.133703
ENSMUSG00000003348	-0.198622	4.46225	2.56808	0.134947	0.387552	Mob3a	208228	No	0.411671
ENSMUSG00000003352	0.330525	3.65736	3.47656	0.0868086	0.301062	Cacnb3	12297	No	0.521344
ENSMUSG00000003355	-0.00260184	0.79196	7.38022e-05	0.993286	0.997075	Fkbp11	66120	No	0.00127205
ENSMUSG00000003360	0.0262387	5.72761	0.105502	0.750901	0.892282	Ddx23	74351	No	0.0494977
ENSMUSG00000003363	0.173291	5.44985	2.74763	0.123217	0.369108	Pld3	18807	No	0.432846
ENSMUSG00000003378	0.178647	4.53407	1.49142	0.245382	0.52718	Grik5	14809	No	0.278041
ENSMUSG00000003380	-0.20571	5.52139	2.61712	0.13161	0.382717	Rabac1	14470	No	0.417122
ENSMUSG00000003382	-0.0437574	6.25903	0.414765	0.531644	0.763142	Etv3	27049	No	0.117395
ENSMUSG00000003402	0.138206	6.01871	1.20399	0.293995	0.576124	Prkcsh	19089	No	0.239484
ENSMUSG00000003411	-0.257347	7.31175	2.14769	0.168419	0.434721	Rab3b	69908	No	0.361789
ENSMUSG00000003418	0.488369	4.89976	16.3123	0.00163368	0.0270211	St8sia6	241230	No	1.5683
ENSMUSG00000003420	0.211659	5.44187	1.77658	0.207255	0.484177	Fcgrt	14132	No	0.314996
ENSMUSG00000003421	-0.0747952	4.80897	0.867094	0.370065	0.648375	Nosip	66394	No	0.188173
ENSMUSG00000003423	-0.147051	3.41126	0.699154	0.419361	0.688462	Pih1d1	68845	No	0.16212
ENSMUSG00000003429	-0.0400673	6.19646	0.17046	0.686964	0.859097	Rps11	27207	No	0.065958
ENSMUSG00000003435	0.0361079	6.80318	0.287596	0.601538	0.807173	Supt5	20924	No	0.0930333
ENSMUSG00000003437	-0.0197579	5.80552	0.0250421	0.876887	0.950671	Paf1	54624	No	0.0219696
ENSMUSG00000003438	-0.329755	3.62986	3.686	0.0788855	0.28579	Timm50	66525	No	0.543953
ENSMUSG00000003444	-0.0846558	2.55891	0.188869	0.67155	0.85176	Med29	67224	No	0.069683
ENSMUSG00000003452	-0.0646336	5.66629	0.191627	0.66932	0.85014	Bicd1	12121	No	0.0705097
ENSMUSG00000003458	-0.154856	7.1048	4.31073	0.0599571	0.242719	Ncstn	59287	No	0.614896
ENSMUSG00000003464	-0.0560849	6.13718	0.514818	0.486755	0.736481	Pex19	19298	No	0.132838
ENSMUSG00000003469	-2.00477	1.24376	23.2763	0.000412467	0.0107634	Phyhip	105653	No	1.96805
ENSMUSG00000003477	-0.271178	5.465	0.586951	0.458365	0.716236	Inmt	21743	No	0.144944
ENSMUSG00000003500	0.226593	5.62746	7.23174	0.0196571	0.125654	Impdh1	23917	No	0.900824
ENSMUSG00000003518	-0.0135757	9.13362	0.0426416	0.839854	0.935847	Dusp3	72349	No	0.0287949
ENSMUSG00000003526	-0.0540621	6.18662	0.11732	0.737868	0.885366	Prodh	19125	No	0.052877
ENSMUSG00000003527	-0.100532	4.28254	0.71678	0.413721	0.683498	Ess2	27886	No	0.165263
ENSMUSG00000003528	0.237676	4.71802	2.14941	0.168262	0.434552	Slc25a1	13358	No	0.361958
ENSMUSG00000003531	-0.0569849	3.64962	0.13692	0.717792	0.875854	Dgcr6	13353	No	0.0575681
ENSMUSG00000003534	0.0942946	6.64067	0.658273	0.432925	0.697763	Ddr1	12305	No	0.156292
ENSMUSG00000003541	0.573241	4.805	17.3634	0.0012987	0.0229107	Ier3	15937	No	1.63996
ENSMUSG00000003545	0.0183092	6.451	0.000365261	0.985065	0.992544	Fosb	14282	No	0.00325019
ENSMUSG00000003546	-0.0414118	4.86112	0.159855	0.696296	0.864949	Klc4	74764	No	0.0630094
ENSMUSG00000003549	-0.0359094	3.74105	0.0504328	0.82608	0.929568	Ercc1	13870	No	0.0317188
ENSMUSG00000003559	0.0348618	5.12743	0.144627	0.710351	0.872295	As3mt	57344	No	0.0593368
ENSMUSG00000003573	-0.0863895	4.32859	0.670165	0.428907	0.694902	Homer3	26558	No	0.158076
ENSMUSG00000003575	-0.370543	6.21692	18.854	0.000951782	0.0186106	Crtc1	382056	No	1.73024
ENSMUSG00000003581	-0.160094	4.62558	1.92856	0.190082	0.46366	Rnf215	71673	No	0.3338
ENSMUSG00000003585	1.33808	1.4807	8.61248	0.012461	0.0968778	Sec14l2	67815	No	1.01378
ENSMUSG00000003604	-0.056809	3.27594	0.0891488	0.770355	0.901463	Aven	74268	No	0.0450521
ENSMUSG00000003617	0.612205	7.21168	16.0122	0.00174721	0.0283405	Cp	12870	No	1.54759
ENSMUSG00000003623	0.183596	6.76414	2.5216	0.138209	0.392362	Crot	74114	No	0.406313
ENSMUSG00000003644	0.0759571	3.93198	0.288056	0.60125	0.807126	Rps6ka1	20111	No	0.0930586
ENSMUSG00000003660	-0.0822116	7.73114	1.55721	0.23581	0.516685	Snrnp200	320632	No	0.286774
ENSMUSG00000003662	0.0917621	4.81366	0.522935	0.483411	0.733987	Ciao1	26371	No	0.134312
ENSMUSG00000003680	0.132868	2.7035	0.395942	0.540953	0.768619	Taf6l	225895	No	0.114289
ENSMUSG00000003680	0.132868	2.7035	0.395942	0.540953	0.768619	Taf6l	100039957	No	0.114289
ENSMUSG00000003721	0.123599	5.06042	1.35878	0.266333	0.547628	Insig2	72999	No	0.261514
ENSMUSG00000003731	-0.0258283	7.04016	0.117704	0.737456	0.885022	Kpna6	16650	No	0.0530459
ENSMUSG00000003746	-0.166543	7.39431	6.18763	0.0285129	0.157248	Man1a	17155	No	0.803414
ENSMUSG00000003752	0.150015	3.57691	1.88284	0.195047	0.469686	Itpkc	233011	No	0.328192
ENSMUSG00000003762	0.0460303	3.67337	0.0675261	0.799366	0.91707	Coq8b	76889	No	0.0375977
ENSMUSG00000003778	-0.00453782	6.64896	0.00327415	0.955309	0.982497	Brd8	78656	No	0.00766865
ENSMUSG00000003779	-0.495439	1.40715	1.359	0.266296	0.547628	Kif20a	19348	No	0.261514
ENSMUSG00000003808	0.0175252	4.50406	0.0234763	0.880764	0.952105	Farsa	66590	No	0.0213152
ENSMUSG00000003809	-0.00829421	5.39776	0.00188071	0.96612	0.986104	Gcdh	270076	No	0.00607746
ENSMUSG00000003810	0.280076	7.51695	12.2003	0.00442155	0.0504502	Mast2	17776	No	1.29714
ENSMUSG00000003812	-0.421482	2.85998	3.58053	0.0827599	0.293057	Dnase2a	13423	No	0.533047
ENSMUSG00000003812	-0.421482	2.85998	3.58053	0.0827599	0.293057	Dnase2a	100503676	No	0.533047
ENSMUSG00000003813	0.0515449	5.51435	0.324635	0.579317	0.791644	Rad23a	19358	No	0.10147
ENSMUSG00000003814	-0.310328	8.90984	9.85584	0.00851448	0.0757703	Calr	12317	No	1.1205
ENSMUSG00000003847	-0.0978224	9.49499	1.24387	0.286503	0.568453	Nfat5	54446	No	0.245305
ENSMUSG00000003848	0.107212	3.50476	0.844409	0.37619	0.653331	Nob1	67619	No	0.184867
ENSMUSG00000003849	-0.560793	2.82131	4.96129	0.0457649	0.208705	Nqo1	18104	No	0.680467
ENSMUSG00000003865	-0.00137744	4.31913	9.85889e-05	0.99224	0.996771	Gys1	14936	No	0.00140481
ENSMUSG00000003868	-0.130364	3.95256	0.972349	0.343506	0.625329	Ruvbl2	20174	No	0.203891
ENSMUSG00000003873	0.196152	4.44441	4.33126	0.0594347	0.241357	Bax	12028	No	0.61734
ENSMUSG00000003923	0.130412	4.55741	0.436047	0.521476	0.758964	Tfam	21780	No	0.119779
ENSMUSG00000003929	-0.0765469	4.70033	0.520399	0.484452	0.734629	Zfp81	224694	No	0.133932
ENSMUSG00000003934	-0.464031	0.345659	2.45917	0.142746	0.397535	Efnb3	13643	No	0.400624
ENSMUSG00000003948	0.17219	5.3125	2.36539	0.149921	0.408781	Mmd	67468	No	0.388509
ENSMUSG00000003949	0.630726	6.1562	3.55531	0.0837204	0.295287	Hlf	217082	No	0.529756
ENSMUSG00000003955	0.308666	3.67139	5.68569	0.0344269	0.17683	Fam162a	70186	No	0.752445
ENSMUSG00000003970	-0.15747	6.74443	3.4821	0.0865869	0.300844	Rpl8	26961	No	0.521659
ENSMUSG00000003992	-0.152266	5.59388	1.99129	0.183532	0.455053	Ssbp2	66970	No	0.341938
ENSMUSG00000004018	0.377597	2.66223	2.22584	0.161462	0.423893	Fancl	67030	No	0.372744
ENSMUSG00000004031	-0.205768	2.44963	0.748816	0.403772	0.675509	Brinp2	240843	No	0.170369
ENSMUSG00000004032	0.188088	3.11142	0.324592	0.579341	0.791644	Gstm5	14866	No	0.10147
ENSMUSG00000004035	-0.458251	0.670431	3.24053	0.0969368	0.319703	Gstm7	68312	No	0.495253
ENSMUSG00000004040	-0.0695294	7.18417	0.338093	0.571663	0.787412	Stat3	20848	No	0.103798
ENSMUSG00000004043	0.368876	3.84513	5.01188	0.0448407	0.206852	Stat5a	20850	No	0.68434
ENSMUSG00000004044	0.154929	8.33914	2.43574	0.144498	0.400497	Cavin1	19285	No	0.397401
ENSMUSG00000004054	-0.0180849	6.52914	0.0576207	0.814337	0.923586	Map3k11	26403	No	0.0345227
ENSMUSG00000004056	-0.287112	6.85919	21.6459	0.000553842	0.0130245	Akt2	11652	No	1.88524
ENSMUSG00000004069	-0.166701	5.36971	1.91423	0.19162	0.465385	Dnaja3	83945	No	0.332188
ENSMUSG00000004070	-0.142974	4.83006	1.27919	0.280087	0.561984	Hmox2	15369	No	0.250276
ENSMUSG00000004071	0.120393	6.54638	2.74928	0.123116	0.368998	Cdip1	66626	No	0.432976
ENSMUSG00000004085	-0.0181799	8.13962	0.119169	0.735897	0.884266	Map3k20	65964	No	0.0534173
ENSMUSG00000004096	0.0185476	4.95979	0.0230444	0.881857	0.952381	Cwc15	66070	No	0.0211891
ENSMUSG00000004098	1.4973	2.24886	10.6907	0.00668405	0.065427	Col5a3	53867	No	1.18424
ENSMUSG00000004099	0.181194	5.81187	4.444	0.0566607	0.234878	Dnmt1	13433	No	0.629158
ENSMUSG00000004100	0.0529505	3.59959	0.110506	0.745288	0.889555	Ppan	235036	No	0.050827
ENSMUSG00000004105	-0.220571	9.26504	1.53517	0.238959	0.519785	Angptl2	26360	No	0.284176
ENSMUSG00000004110	1.90081	3.37274	14.6404	0.00239981	0.0343307	Cacna1e	12290	No	1.46432
ENSMUSG00000004127	0.338189	2.60125	2.59616	0.133023	0.385402	Trmt10a	108943	No	0.414086
ENSMUSG00000004151	0.450377	5.09951	10.8078	0.00646611	0.0641399	Etv1	14009	No	1.19287
ENSMUSG00000004187	0.0151039	3.84485	0.00970962	0.923128	0.969451	Kifc2	16581	No	0.0134741
ENSMUSG00000004207	0.18328	9.19737	2.67272	0.12795	0.376644	Psap	19156	No	0.424069
ENSMUSG00000004221	0.0180595	5.87865	0.0689771	0.797274	0.916182	Ikbkg	16151	No	0.0380185
ENSMUSG00000004231	0.234125	4.8596	0.911287	0.358556	0.639194	Pax2	18504	No	0.194367
ENSMUSG00000004233	0.0653504	4.0299	0.176661	0.681666	0.856824	Wars2	70560	No	0.0671083
ENSMUSG00000004263	-0.00887039	7.58926	0.0157344	0.902249	0.961312	Atn1	13498	No	0.0171355
ENSMUSG00000004264	0.0364657	5.80172	0.185301	0.674465	0.853566	Phb2	12034	No	0.0687626
ENSMUSG00000004266	-0.481496	2.44834	2.24546	0.159773	0.421627	Ptpn6	15170	No	0.375072
ENSMUSG00000004267	1.33858	0.954931	5.42999	0.037998	0.187577	Eno2	13807	No	0.726821
ENSMUSG00000004268	-0.0479467	4.28776	0.108998	0.746964	0.890185	Emg1	14791	No	0.0505196
ENSMUSG00000004270	-0.248475	5.79725	6.88474	0.0221805	0.135707	Lpcat3	14792	No	0.867397
ENSMUSG00000004285	-0.0457018	4.77795	0.121113	0.733842	0.883782	Atp6v1f	66144	No	0.0536549
ENSMUSG00000004317	0.166077	6.0818	1.21228	0.292416	0.574888	Clcn5	12728	No	0.240417
ENSMUSG00000004319	-0.107121	7.22958	2.23956	0.160278	0.422101	Clcn3	12725	No	0.374584
ENSMUSG00000004328	0.333925	2.62391	0.698505	0.419571	0.688615	Hif3a	53417	No	0.162023
ENSMUSG00000004341	-1.36662	2.68866	21.9123	0.000527266	0.0126917	Gpx6	75512	No	1.89648
ENSMUSG00000004347	-0.866247	2.24252	15.3487	0.00203273	0.0311207	Pde1c	18575	No	1.50695
ENSMUSG00000004356	0.0527768	6.02516	0.135418	0.719271	0.876387	Utp20	70683	No	0.0573043
ENSMUSG00000004364	-0.0461552	7.37977	0.521179	0.484131	0.73436	Cul3	26554	No	0.134091
ENSMUSG00000004371	0.493142	0.103535	1.58483	0.231939	0.512167	Il11	16156	No	0.290588
ENSMUSG00000004383	-0.0481898	5.97078	0.379517	0.549337	0.774443	Large1	16795	No	0.111011
ENSMUSG00000004393	0.15083	4.15029	1.27445	0.280935	0.562501	Ddx56	52513	No	0.249877
ENSMUSG00000004394	0.0146834	5.83313	0.0323492	0.860256	0.943533	Tmed4	103694	No	0.025243
ENSMUSG00000004415	0.613784	1.77374	4.02307	0.0678972	0.260554	Col26a1	140709	No	0.584103
ENSMUSG00000004446	0.432413	3.72153	3.51875	0.0851373	0.297928	Bid	12122	No	0.525888
ENSMUSG00000004451	0.102465	5.91485	2.11445	0.171494	0.439243	Ralb	64143	No	0.357295
ENSMUSG00000004455	-0.0324931	6.7543	0.224054	0.644438	0.833678	Ppp1cc	19047	No	0.0790016
ENSMUSG00000004460	-0.123397	6.06624	1.97883	0.18481	0.456489	Dnajb11	67838	No	0.340569
ENSMUSG00000004462	-0.0991818	4.48251	1.08682	0.317667	0.600341	Tbccd1	70573	No	0.221602
ENSMUSG00000004473	0.547089	0.709996	3.7693	0.0759804	0.279738	Clec11a	20256	No	0.553248
ENSMUSG00000004500	0.00504457	4.39602	0.00261371	0.960065	0.984551	Zfp324	243834	No	0.00676163
ENSMUSG00000004508	-0.286732	7.43823	19.6205	0.000816215	0.0167877	Gab2	14389	No	1.77501
ENSMUSG00000004530	0.142111	6.75789	1.77174	0.207835	0.484495	Coro1c	23790	No	0.314711
ENSMUSG00000004535	0.00591	7.80155	0.0094791	0.924043	0.969542	Tax1bp1	52440	No	0.0134334
ENSMUSG00000004558	0.298616	5.11684	3.44211	0.0882032	0.303816	Ndrg2	29811	No	0.51739
ENSMUSG00000004561	0.407399	4.00012	9.78709	0.00868996	0.0767577	Mettl17	52535	No	1.11488
ENSMUSG00000004562	0.363593	5.69991	6.65456	0.0240671	0.142664	Arhgef40	268739	No	0.845687
ENSMUSG00000004565	0.00823538	6.3762	0.00611439	0.938958	0.975743	Pnpla6	50767	No	0.0106645
ENSMUSG00000004567	0.0854899	5.84886	0.552633	0.471508	0.725249	Mcoln1	94178	No	0.139513
ENSMUSG00000004568	-0.353671	8.71306	13.0594	0.00353929	0.0431794	Arhgef18	102098	No	1.36472
ENSMUSG00000004591	-0.0903347	7.48368	2.49459	0.14015	0.394466	Pkn2	109333	No	0.403991
ENSMUSG00000004609	-0.161349	0.862951	0.200288	0.662438	0.845915	Cd33	12489	No	0.0726735
ENSMUSG00000004610	0.141167	5.07841	0.496458	0.494471	0.741785	Etfb	110826	No	0.129722
ENSMUSG00000004626	0.26424	5.5954	2.27025	0.157671	0.418515	Stxbp2	20911	No	0.378289
ENSMUSG00000004631	-0.0397814	4.79486	0.211477	0.65381	0.840421	Sgce	20392	No	0.0755028
ENSMUSG00000004633	-0.000439697	3.30823	7.12597e-06	0.997914	0.999454	Chn2	69993	No	0.00023708
ENSMUSG00000004637	0.0165466	4.54391	0.0161173	0.901074	0.960705	Wwox	80707	No	0.0174098
ENSMUSG00000004642	-0.0797049	4.53082	0.507475	0.489816	0.738248	Slbp	20492	No	0.131798
ENSMUSG00000004655	0.544934	7.04733	12.357	0.00424295	0.049199	Aqp1	11826	No	1.30804
ENSMUSG00000004661	-0.149972	4.54681	1.7963	0.204916	0.481397	Arid3b	56380	No	0.317497
ENSMUSG00000004665	0.116959	6.54495	1.84031	0.199818	0.475484	Cnn2	12798	No	0.322864
ENSMUSG00000004667	0.0792458	4.65591	0.598953	0.453913	0.713407	Polr2e	66420	No	0.146663
ENSMUSG00000004668	-0.333536	9.28466	2.24513	0.159801	0.421627	Abca13	268379	No	0.375072
ENSMUSG00000004677	-0.00473397	6.45418	0.00381921	0.951737	0.981298	Myo9b	17925	No	0.00819901
ENSMUSG00000004698	0.396034	4.95656	5.54708	0.0363105	0.182435	Hdac9	79221	No	0.738893
ENSMUSG00000004709	0.58484	0.812512	1.84611	0.199158	0.474932	Cd244a	18106	No	0.323369
ENSMUSG00000004730	0.438634	0.87954	0.589116	0.457556	0.715533	Adgre1	13733	No	0.14537
ENSMUSG00000004748	-0.0861682	1.98205	0.16031	0.695888	0.864949	Mtfp1	67900	No	0.0630094
ENSMUSG00000004768	0.110911	4.73087	1.19054	0.296584	0.578023	Rab23	19335	No	0.238055
ENSMUSG00000004771	0.203048	6.49715	6.66108	0.0240111	0.142443	Rab11a	53869	No	0.846358
ENSMUSG00000004788	0.0180563	4.30943	0.0352626	0.854176	0.940925	Eif2b2	217715	No	0.0264452
ENSMUSG00000004789	0.0856639	7.31597	1.37953	0.262899	0.544776	Dlst	78920	No	0.263782
ENSMUSG00000004791	0.666361	1.73409	5.28663	0.0401934	0.19435	Pgf	18654	No	0.711415
ENSMUSG00000004798	-0.00796416	6.74539	0.0106767	0.919404	0.968264	Ulk2	29869	No	0.0140063
ENSMUSG00000004815	0.0790898	5.64491	0.33979	0.570712	0.786816	Dgkq	110524	No	0.104127
ENSMUSG00000004837	-0.0549284	5.14457	0.174891	0.683167	0.857579	Grap	71520	No	0.066726
ENSMUSG00000004843	0.0349299	5.28795	0.14745	0.707683	0.871099	Chmp2b	68942	No	0.0599326
ENSMUSG00000004846	-0.017814	5.82	0.0478032	0.830595	0.931483	Plod3	26433	No	0.0308253
ENSMUSG00000004849	0.249214	4.53265	1.78336	0.206447	0.483562	Ap1s1	11769	No	0.315547
ENSMUSG00000004864	0.540845	0.401602	1.77192	0.207813	0.484495	Mapk13	26415	No	0.314711
ENSMUSG00000004865	0.0161509	6.67052	0.0216951	0.88534	0.953992	Srpk1	20815	No	0.0204553
ENSMUSG00000004880	-0.0710289	5.5432	0.79716	0.389449	0.663367	Lbr	98386	No	0.178246
ENSMUSG00000004891	0.0916415	10.0262	2.0869	0.174096	0.442193	Nes	18008	No	0.354389
ENSMUSG00000004895	-0.17865	5.13921	5.88992	0.0318593	0.168982	Prcc	94315	No	0.77216
ENSMUSG00000004896	-0.115237	4.88736	0.915849	0.357398	0.638326	Mettl25b	229503	No	0.194957
ENSMUSG00000004897	-0.0963732	6.55389	1.5953	0.230494	0.51065	Hdgf	15191	No	0.291877
ENSMUSG00000004929	0.0783022	3.35391	0.367069	0.555861	0.779407	Thop1	50492	No	0.108236
ENSMUSG00000004931	0.147476	4.37816	1.6692	0.220625	0.501004	Apba3	57267	No	0.300159
ENSMUSG00000004934	0.119431	4.20828	1.65435	0.222563	0.502429	Pias4	59004	No	0.298926
ENSMUSG00000004936	0.135845	5.56437	1.97806	0.184889	0.456489	Map2k1	26395	No	0.340569
ENSMUSG00000004937	-0.0549051	5.72131	0.561623	0.468004	0.722819	Sgta	52551	No	0.140971
ENSMUSG00000004945	-0.0831302	4.16058	0.645735	0.437227	0.70119	Tmem242	70544	No	0.154164
ENSMUSG00000004947	-0.0508332	4.48449	0.202206	0.660938	0.844907	Dtx2	74198	No	0.073191
ENSMUSG00000004951	-0.0664591	5.7446	0.111888	0.743763	0.888766	Hspb1	15507	No	0.0512125
ENSMUSG00000004952	0.301603	2.32934	2.2597	0.158561	0.419961	Rasa4	54153	No	0.376792
ENSMUSG00000004980	-0.0613118	8.56651	0.453762	0.513284	0.753999	Hnrnpa2b1	53379	No	0.122629
ENSMUSG00000004988	-0.501564	1.76212	2.38588	0.148316	0.406735	Fxyd4	108017	No	0.390688
ENSMUSG00000004994	-0.297596	3.37738	1.09462	0.316011	0.598558	Yju2b	67736	No	0.222894
ENSMUSG00000004996	-0.663034	3.60995	10.7436	0.00658451	0.0648188	Mri1	67873	No	1.1883
ENSMUSG00000005034	-0.034815	6.89147	0.370386	0.554108	0.778468	Prkacb	18749	No	0.108759
ENSMUSG00000005043	0.16915	5.39177	1.80345	0.204076	0.480817	Sgsh	27029	No	0.31802
ENSMUSG00000005045	0.458746	0.193759	1.00749	0.33526	0.617894	Chd5	269610	No	0.209086
ENSMUSG00000005054	0.304518	3.66126	5.07617	0.0436979	0.204641	Cstb	13014	No	0.689008
ENSMUSG00000005057	0.126993	2.19997	0.169718	0.687606	0.859296	Sh2b2	23921	No	0.065857
ENSMUSG00000005069	-0.0995507	5.05646	0.61956	0.446436	0.707488	Pex5	19305	No	0.150281
ENSMUSG00000005078	-0.0916082	4.88243	1.07506	0.32019	0.602915	Jkamp	104771	No	0.219744
ENSMUSG00000005087	0.801882	3.00129	22.2697	0.000493921	0.0122188	Cd44	12505	No	1.91297
ENSMUSG00000005089	-0.635622	2.05838	0.973862	0.343145	0.625041	Slc1a2	20511	No	0.204091
ENSMUSG00000005102	-0.0512467	5.25125	0.188593	0.671774	0.851968	Eif2ak4	27103	No	0.0695765
ENSMUSG00000005103	0.068923	7.68072	1.1129	0.312172	0.594682	Wdr1	22388	No	0.225715
ENSMUSG00000005107	0.299764	3.79587	1.40981	0.257996	0.540849	Slc2a9	117591	No	0.266924
ENSMUSG00000005124	0.516071	2.46388	2.92864	0.112648	0.349173	Ccn4	22402	No	0.456959
ENSMUSG00000005125	-0.37901	9.02952	2.28005	0.156849	0.417846	Ndrg1	17988	No	0.378984
ENSMUSG00000005131	-0.250988	1.09486	0.766632	0.3984	0.670422	4930550C14Rik	75311	No	0.173652
ENSMUSG00000005142	-0.0863579	6.54885	1.13092	0.308453	0.591067	Man2b1	17159	No	0.228364
ENSMUSG00000005148	-0.00718312	1.14424	0.000576398	0.98124	0.990799	Klf5	12224	No	0.00401453
ENSMUSG00000005150	0.305756	3.35939	5.12699	0.0428194	0.201651	Wdr83	67836	No	0.6954
ENSMUSG00000005161	0.187945	5.6196	2.45848	0.142798	0.397535	Prdx2	21672	No	0.400624
ENSMUSG00000005198	0.0942107	8.23626	2.09748	0.173091	0.440748	Polr2a	20020	No	0.35581
ENSMUSG00000005204	-0.0774249	5.73509	0.667995	0.429636	0.695308	Senp3	80886	No	0.157823
ENSMUSG00000005220	-1.29417	1.87587	11.757	0.00497687	0.0542288	Corin	53419	No	1.26577
ENSMUSG00000005225	0.131939	5.86917	2.56837	0.134928	0.387552	Plekha8	231999	No	0.411671
ENSMUSG00000005233	-0.360623	2.62193	3.29615	0.094425	0.315133	Spc25	66442	No	0.501507
ENSMUSG00000005237	-0.22473	3.28701	0.637092	0.440233	0.702659	Dnah2	327954	No	0.153255
ENSMUSG00000005251	0.0683644	2.18824	0.0814208	0.780233	0.907042	Ripk4	72388	No	0.0423728
ENSMUSG00000005262	-0.0568253	5.78861	0.516271	0.486154	0.736037	Ufd1	22230	No	0.1331
ENSMUSG00000005267	0.0283948	4.0149	0.0772892	0.785724	0.910638	Zfp287	170740	No	0.040654
ENSMUSG00000005268	-0.874016	1.89345	3.23035	0.0974053	0.320605	Prlr	19116	No	0.49403
ENSMUSG00000005299	0.0485821	6.03772	0.207643	0.656734	0.842314	Letm1	56384	No	0.0745258
ENSMUSG00000005312	-0.101809	7.13413	1.70019	0.216653	0.496151	Ubqln1	56085	No	0.304386
ENSMUSG00000005320	-0.326831	4.73786	5.05486	0.0440728	0.205638	Fgfr4	14186	No	0.686897
ENSMUSG00000005354	-0.0789997	5.61804	0.434554	0.522177	0.759173	Txn2	56551	No	0.11966
ENSMUSG00000005360	-0.842294	0.540942	4.61106	0.0528311	0.226732	Slc1a3	20512	No	0.644487
ENSMUSG00000005362	0.0155721	5.6128	0.0603384	0.810101	0.921631	Crbn	58799	No	0.0354427
ENSMUSG00000005364	0.951904	0.632159	6.81527	0.0227308	0.137704	Il5ra	16192	No	0.861054
ENSMUSG00000005370	-0.0137945	4.48568	0.0244108	0.878434	0.950829	Msh6	17688	No	0.0218976
ENSMUSG00000005371	-0.0411908	7.10737	0.585173	0.459031	0.716715	Fbxo11	225055	No	0.144654
ENSMUSG00000005373	0.284163	6.84018	1.10248	0.314351	0.596682	Mlxipl	58805	No	0.224257
ENSMUSG00000005374	-0.113845	4.37504	1.15839	0.302904	0.585012	Tbl2	27368	No	0.232835
ENSMUSG00000005378	-0.0417692	4.03685	0.0997705	0.757516	0.895152	Bud23	66138	No	0.0481032
ENSMUSG00000005397	0.125676	8.67171	1.97106	0.185612	0.457429	Nid1	18073	No	0.339677
ENSMUSG00000005410	0.869603	2.82776	17.2322	0.0013358	0.0233767	Mcm5	17218	No	1.63122
ENSMUSG00000005413	0.542173	3.71676	13.9494	0.00283493	0.0376003	Hmox1	15368	No	1.42481
ENSMUSG00000005417	0.127401	9.37043	5.18032	0.0419198	0.199123	Mprip	26936	No	0.700879
ENSMUSG00000005442	-0.0593062	7.80706	0.337797	0.571829	0.787485	Cic	71722	No	0.103758
ENSMUSG00000005447	0.390929	1.53167	3.0185	0.107819	0.339899	Pafah1b3	18476	No	0.46865
ENSMUSG00000005465	0.112785	2.35525	0.275674	0.609088	0.811136	Il27ra	50931	No	0.0909064
ENSMUSG00000005469	-0.0793138	6.0482	0.72905	0.409866	0.680834	Prkaca	18747	No	0.166959
ENSMUSG00000005481	-0.0122809	3.6587	0.00979469	0.922793	0.969451	Ddx39a	68278	No	0.0134741
ENSMUSG00000005483	-0.120334	5.02053	0.813036	0.384915	0.660608	Dnajb1	81489	No	0.180056
ENSMUSG00000005501	-0.0190162	6.03202	0.0431342	0.838946	0.935556	Usp40	227334	No	0.0289303
ENSMUSG00000005505	0.0925281	3.91567	0.693636	0.421152	0.690099	Kbtbd4	67136	No	0.161088
ENSMUSG00000005506	-0.0409776	7.6912	0.335257	0.573258	0.788249	Celf1	13046	No	0.103336
ENSMUSG00000005510	0.00482876	4.97847	0.0015717	0.969027	0.987514	Ndufs3	68349	No	0.00545692
ENSMUSG00000005514	0.38272	6.27688	7.89281	0.0157287	0.109292	Por	18984	No	0.96141
ENSMUSG00000005533	-0.15295	8.87783	2.43749	0.144366	0.400252	Igf1r	16001	No	0.397666
ENSMUSG00000005534	-0.706872	8.07037	57.1535	6.56441e-06	0.000612421	Insr	16337	No	3.21295
ENSMUSG00000005547	-0.855063	3.33661	20.5941	0.000675252	0.0147153	Cyp2a5	13087	No	1.83223
ENSMUSG00000005553	-2.51685	3.50113	23.5218	0.000395052	0.0105778	Atp4a	11944	No	1.9756
ENSMUSG00000005566	0.0394885	6.24947	0.194001	0.667414	0.849383	Trim28	21849	No	0.0708967
ENSMUSG00000005575	0.1893	5.69076	4.14932	0.0642652	0.253124	Ube2m	22192	No	0.596667
ENSMUSG00000005580	-0.0633805	5.42093	0.475289	0.503641	0.747838	Adcy9	11515	No	0.126193
ENSMUSG00000005583	0.380344	7.11309	17.9053	0.00115774	0.0213543	Mef2c	17260	No	1.67052
ENSMUSG00000005609	0.0990174	5.74551	1.80012	0.204466	0.480895	Ctr9	22083	No	0.31795
ENSMUSG00000005610	0.0586373	9.91557	1.08818	0.317379	0.599955	Eif4g2	13690	No	0.221881
ENSMUSG00000005611	-0.204339	6.55883	3.08316	0.104501	0.333775	Irag1	17540	No	0.476546
ENSMUSG00000005615	-0.0385699	6.75446	0.372213	0.553147	0.778123	Pcyt1a	13026	No	0.108952
ENSMUSG00000005621	-0.240699	6.76422	12.3001	0.0043068	0.0496938	Zfp592	233410	No	1.3037
ENSMUSG00000005625	0.130521	5.16723	2.31336	0.154098	0.413932	Psmd4	19185	No	0.383071
ENSMUSG00000005628	2.44127	0.29465	31.315	0.000115651	0.00454766	Tmod4	50874	No	2.34221
ENSMUSG00000005640	-0.450606	4.0097	5.75963	0.0334699	0.17379	Insrr	23920	No	0.759975
ENSMUSG00000005656	-0.103762	5.86665	1.23884	0.287434	0.56928	Snx6	72183	No	0.244674
ENSMUSG00000005667	0.817861	1.51262	6.8001	0.0228531	0.138047	Mthfd2	17768	No	0.859972
ENSMUSG00000005672	-0.286641	3.81742	0.745201	0.404876	0.675993	Kit	16590	No	0.170058
ENSMUSG00000005674	-0.107483	4.73646	1.10979	0.312821	0.595513	Tomm40l	641376	No	0.225109
ENSMUSG00000005682	-0.0878191	6.08907	0.917448	0.356994	0.638163	Pan2	103135	No	0.195068
ENSMUSG00000005683	0.00496798	7.09415	0.00296564	0.957464	0.983316	Cs	12974	No	0.00730674
ENSMUSG00000005686	-0.077364	5.52152	0.862966	0.371169	0.648884	Ampd3	11717	No	0.187833
ENSMUSG00000005687	0.0411566	4.82058	0.16003	0.696139	0.864949	Bcas2	68183	No	0.0630094
ENSMUSG00000005698	-0.0464794	6.42153	0.399043	0.539399	0.767445	Ctcf	13018	No	0.114953
ENSMUSG00000005699	0.568763	1.27917	4.82672	0.0483371	0.215749	Pard6a	56513	No	0.666052
ENSMUSG00000005716	0.717313	4.33679	2.16857	0.166523	0.432163	Pvalb	19293	No	0.364353
ENSMUSG00000005718	-0.0425068	1.8669	0.0279566	0.869988	0.948027	Tfap4	83383	No	0.0231794
ENSMUSG00000005732	0.119256	4.5082	1.79837	0.204672	0.48127	Ranbp1	19385	No	0.317612
ENSMUSG00000005763	0.0969364	0.354009	0.0784591	0.784153	0.909689	Cd247	12503	No	0.0411069
ENSMUSG00000005774	0.250067	5.15803	8.30308	0.0137568	0.102433	Rfx5	53970	No	0.98956
ENSMUSG00000005779	0.0205604	4.96614	0.0229677	0.882052	0.95252	Psmb4	19172	No	0.0211259
ENSMUSG00000005802	0.338659	5.86023	16.1228	0.00170431	0.0279031	Slc30a4	22785	No	1.55435
ENSMUSG00000005803	0.0330881	4.32287	0.103117	0.753629	0.893538	Sqor	59010	No	0.048887
ENSMUSG00000005804	0.0552035	4.759	0.284417	0.603531	0.808142	Bloc1s6	18457	No	0.0925123
ENSMUSG00000005813	0.0118992	5.53702	0.0188198	0.893153	0.957409	Metap1	75624	No	0.0189023
ENSMUSG00000005823	-0.14062	5.42821	2.57647	0.134369	0.386845	Gpr108	78308	No	0.412463
ENSMUSG00000005846	0.129719	5.03611	1.75932	0.209331	0.486326	Rsl1d1	66409	No	0.313072
ENSMUSG00000005871	0.022191	8.43746	0.0726694	0.792056	0.914117	Apc	11789	No	0.0389981
ENSMUSG00000005873	-0.0150131	6.64489	0.0314036	0.862291	0.943978	Reep5	13476	No	0.0250383
ENSMUSG00000005881	0.102256	5.6692	1.34545	0.26857	0.549694	Ergic3	66366	No	0.259879
ENSMUSG00000005882	-0.188215	5.67583	3.54787	0.0840063	0.295764	Uqcc1	56046	No	0.529055
ENSMUSG00000005886	-0.0975313	7.42412	2.4848	0.140861	0.395414	Ncoa2	17978	No	0.402948
ENSMUSG00000005893	-0.10201	7.53353	3.02997	0.10722	0.339019	Nr2c2	22026	No	0.469775
ENSMUSG00000005897	-0.0321806	4.48834	0.0761712	0.787237	0.911282	Nr2c1	22025	No	0.0403471
ENSMUSG00000005899	0.0839993	5.22338	0.433294	0.522771	0.759382	Smpd4	77626	No	0.11954
ENSMUSG00000005907	-0.159944	4.72016	2.2378	0.16043	0.422348	Pex1	71382	No	0.37433
ENSMUSG00000005936	0.0562963	6.48599	0.868146	0.369785	0.648319	Kctd20	66989	No	0.188211
ENSMUSG00000005949	-0.326183	4.66201	13.6734	0.00303418	0.0393715	Ctns	83429	No	1.40482
ENSMUSG00000005950	1.00027	1.22583	13.199	0.00341627	0.0421833	P2rx5	94045	No	1.37486
ENSMUSG00000005951	0.364587	2.92093	4.59749	0.0531303	0.227489	Shpk	74637	No	0.64304
ENSMUSG00000005952	6.74793	-0.274124	68.2148	1.67461e-05	0.00119517	Trpv1	193034	No	2.92257
ENSMUSG00000005958	0.439239	2.19156	2.88405	0.115144	0.354216	Ephb3	13845	No	0.450731
ENSMUSG00000005968	0.642225	3.71698	13.6593	0.0030448	0.0394388	Tuft1	22156	No	1.40408
ENSMUSG00000005973	-0.13766	4.69779	1.24167	0.28691	0.568798	Rcn1	19672	No	0.245042
ENSMUSG00000005980	0.799765	6.29011	4.74474	0.0499892	0.219631	Dnase1	13419	No	0.658307
ENSMUSG00000005981	-0.00112863	5.9208	0.000111974	0.991731	0.996478	Trap1	68015	No	0.00153244
ENSMUSG00000005982	0.0489346	6.27207	0.399308	0.539266	0.767445	Naa60	74763	No	0.114953
ENSMUSG00000005983	-0.823154	1.55017	3.63792	0.0806234	0.289005	1700037C18Rik	73261	No	0.539095
ENSMUSG00000005983	-0.823154	1.55017	3.63792	0.0806234	0.289005	1700037C18Rik	105246059	No	0.539095
ENSMUSG00000005986	0.110703	2.05318	0.299514	0.594191	0.801413	Ankrd13d	68423	No	0.0961438
ENSMUSG00000006005	0.0672668	8.01314	0.473249	0.50454	0.748356	Tpr	108989	No	0.125892
ENSMUSG00000006010	-0.0939658	5.8048	0.863077	0.371139	0.648884	Odr4	226499	No	0.187833
ENSMUSG00000006019	0.388263	4.43257	15.0931	0.00215704	0.032173	Dhx34	71723	No	1.49251
ENSMUSG00000006021	-0.0253596	2.9994	0.0318122	0.861408	0.943903	Kptn	70394	No	0.0250725
ENSMUSG00000006024	-0.0780572	6.16825	0.693159	0.421307	0.690124	Napa	108124	No	0.161073
ENSMUSG00000006050	-0.0306647	3.863	0.0689438	0.797322	0.916182	Sra1	24068	No	0.0380185
ENSMUSG00000006057	-1.21081	5.14192	23.0119	0.000432235	0.0110371	Atp5mc1	11951	No	1.95715
ENSMUSG00000006058	-0.203684	4.10464	4.18339	0.0633256	0.250898	Snf8	27681	No	0.600503
ENSMUSG00000006095	-0.142861	4.17605	0.472598	0.504828	0.748356	Tbcb	66411	No	0.125892
ENSMUSG00000006127	-0.072882	7.29006	1.77396	0.207568	0.484495	Inpp5k	19062	No	0.314711
ENSMUSG00000006134	-0.107317	6.24798	2.48455	0.14088	0.395414	Crkl	12929	No	0.402948
ENSMUSG00000006154	-1.4417	3.18482	10.6305	0.00679947	0.0661453	Eps8l1	67425	No	1.1795
ENSMUSG00000006169	0.0424578	6.48107	0.472285	0.504967	0.748388	Clint1	216705	No	0.125873
ENSMUSG00000006191	0.175816	5.57473	3.88083	0.0722919	0.271408	Cdkal1	68916	No	0.566377
ENSMUSG00000006205	-0.0734158	7.81145	0.451703	0.514224	0.754837	Htra1	56213	No	0.122147
ENSMUSG00000006215	-0.201141	3.86189	2.37046	0.149521	0.408003	Zbtb17	22642	No	0.389336
ENSMUSG00000006216	-0.266782	6.01538	2.00003	0.182643	0.454031	Clcnkb	56365	No	0.342915
ENSMUSG00000006219	0.460085	4.20861	6.90556	0.0220187	0.135123	Fblim1	74202	No	0.869272
ENSMUSG00000006221	-0.232484	1.50225	0.746388	0.404513	0.675968	Hspb7	29818	No	0.170074
ENSMUSG00000006235	0.716154	2.02826	8.4054	0.0133114	0.100661	Epor	13857	No	0.997138
ENSMUSG00000006241	0.215963	1.62059	0.634328	0.441201	0.70334	Ccdc159	67119	No	0.152835
ENSMUSG00000006262	0.102927	6.84864	3.08503	0.104407	0.333775	Mob1b	68473	No	0.476546
ENSMUSG00000006269	-0.246539	4.76049	1.77646	0.20727	0.484177	Atp6v1b1	110935	No	0.314996
ENSMUSG00000006273	0.0116816	6.46093	0.00843278	0.928344	0.971352	Atp6v1b2	11966	No	0.0126235
ENSMUSG00000006276	-0.0198105	6.75091	0.0563717	0.816319	0.924048	Eps15l1	13859	No	0.0343056
ENSMUSG00000006281	0.0489114	5.4788	0.237464	0.6348	0.828105	Tep1	21745	No	0.0819144
ENSMUSG00000006288	-0.244509	4.78544	7.795	0.0162471	0.111175	Ttc5	219022	No	0.953994
ENSMUSG00000006289	-0.0197761	4.10524	0.0104922	0.920101	0.968264	Osgep	66246	No	0.0140063
ENSMUSG00000006299	-0.0510158	6.07207	0.432188	0.523293	0.759635	Aamp	227290	No	0.119395
ENSMUSG00000006301	0.217709	7.38685	4.77507	0.0493702	0.218515	Tmbim1	69660	No	0.660519
ENSMUSG00000006304	0.00967213	8.05016	0.0215227	0.885793	0.954106	Arpc2	76709	No	0.0204035
ENSMUSG00000006307	0.0743849	7.18858	0.545814	0.474196	0.726799	Kmt2b	75410	No	0.138586
ENSMUSG00000006315	-0.266982	4.26532	2.58584	0.133726	0.386139	Tmem147	69804	No	0.413257
ENSMUSG00000006333	0.0893283	6.04881	1.49042	0.245532	0.527343	Rps9	76846	No	0.277907
ENSMUSG00000006335	-0.16823	2.67488	0.81572	0.384157	0.659983	Tfpt	69714	No	0.180468
ENSMUSG00000006342	0.467386	6.22421	9.17729	0.0104479	0.0864646	Susd2	71733	No	1.06316
ENSMUSG00000006344	-0.411096	6.61047	16.769	0.00147702	0.0251288	Ggt5	23887	No	1.59983
ENSMUSG00000006345	0.341857	7.18088	2.63039	0.130725	0.381082	Ggt1	14598	No	0.418982
ENSMUSG00000006356	0.0694477	7.26341	0.912731	0.358189	0.639013	Crip2	68337	No	0.19449
ENSMUSG00000006360	1.11507	3.92567	57.9522	6.12017e-06	0.00057875	Crip1	12925	No	3.23751
ENSMUSG00000006362	-0.0994069	7.50114	1.33217	0.270825	0.552409	Cbfa2t3	12398	No	0.257739
ENSMUSG00000006369	1.14263	0.240975	6.64449	0.0241539	0.142841	Fbln1	14114	No	0.845147
ENSMUSG00000006373	-0.0338295	6.75696	0.172175	0.685487	0.858551	Pgrmc1	53328	No	0.0662337
ENSMUSG00000006378	-0.133001	2.6334	0.0966363	0.761223	0.89654	Gcat	26912	No	0.0474304
ENSMUSG00000006386	-0.0507608	8.5978	0.401145	0.538349	0.767365	Tek	21687	No	0.114998
ENSMUSG00000006390	0.0999626	5.79312	1.37365	0.263865	0.545304	Elovl1	54325	No	0.263361
ENSMUSG00000006392	-0.400264	4.19102	15.5196	0.00195424	0.0304859	Med8	80509	No	1.5159
ENSMUSG00000006395	-0.595226	3.42446	8.19094	0.0142652	0.104331	Hyi		No	0.981588
ENSMUSG00000006398	0.616432	1.12731	4.00528	0.068429	0.261935	Cdc20	107995	No	0.581807
ENSMUSG00000006403	1.28855	1.45165	10.0659	0.00800353	0.0733528	Adamts4	240913	No	1.13458
ENSMUSG00000006411	-1.34836	3.73151	18.9198	0.000939159	0.018465	Nectin4	71740	No	1.73365
ENSMUSG00000006412	-0.0810782	4.35035	0.423565	0.527394	0.761847	Pfdn2	18637	No	0.118133
ENSMUSG00000006418	-0.144821	5.93869	4.97674	0.0454803	0.208162	Rnf114	81018	No	0.681598
ENSMUSG00000006423	-0.0445058	6.44929	0.580365	0.460839	0.717783	Steep1	77644	No	0.144007
ENSMUSG00000006435	0.808162	0.858127	10.7329	0.00660453	0.0648817	Neurl1a	18011	No	1.18788
ENSMUSG00000006442	0.331526	2.82365	2.51013	0.139029	0.393598	Srm	20810	No	0.404947
ENSMUSG00000006445	0.517897	5.82383	13.8278	0.00292077	0.0383543	Epha2	13836	No	1.41619
ENSMUSG00000006456	-0.265212	6.09958	9.89212	0.00842355	0.0751956	Rbm14	56275	No	1.12381
ENSMUSG00000006463	-0.206089	3.94429	2.91615	0.11334	0.350709	Zdhhc24	70605	No	0.455053
ENSMUSG00000006464	-0.342724	4.57469	6.69197	0.0237479	0.141536	Bbs1	52028	No	0.849134
ENSMUSG00000006469	0.460592	2.92268	1.75187	0.210236	0.487548	Slc34a3	142681	No	0.311983
ENSMUSG00000006471	-0.11457	5.11408	1.47602	0.247698	0.530001	Ndor1	78797	No	0.275723
ENSMUSG00000006476	0.00319669	5.65973	0.00155643	0.969177	0.987532	Nsmf	56876	No	0.00544888
ENSMUSG00000006494	-0.513844	4.34795	18.8018	0.000961943	0.0187323	Pdk1	228026	No	1.72741
ENSMUSG00000006498	0.16994	7.55566	4.60267	0.0530158	0.227183	Ptbp1	19205	No	0.643624
ENSMUSG00000006517	0.19511	2.62521	0.549999	0.472543	0.725671	Mvd	192156	No	0.13926
ENSMUSG00000006519	0.190766	4.83964	0.691854	0.421733	0.690346	Cyba	13057	No	0.160933
ENSMUSG00000006526	0.103825	3.96161	0.494617	0.495257	0.742495	Stimate	69179	No	0.129306
ENSMUSG00000006527	0.0203624	5.93231	0.0649017	0.803211	0.919058	Sfmbt1	54650	No	0.0366571
ENSMUSG00000006538	1.84224	1.17017	31.1177	0.000118954	0.00462657	Ihh	16147	No	2.33474
ENSMUSG00000006542	-0.174154	2.685	0.492632	0.496106	0.7433	Prkag3	241113	No	0.128836
ENSMUSG00000006567	0.25771	0.982611	0.575326	0.462747	0.718803	Atp7b	11979	No	0.14339
ENSMUSG00000006574	-0.531491	3.22961	2.0012	0.182524	0.453893	Slc4a1	20533	No	0.343047
ENSMUSG00000006575	0.606384	1.70728	5.54116	0.0363937	0.182659	Rundc3a	51799	No	0.738358
ENSMUSG00000006576	-0.0508768	4.4899	0.119067	0.736004	0.884266	Slc4a3	20536	No	0.0534173
ENSMUSG00000006585	0.859145	1.26427	11.9105	0.00477576	0.0533877	Cdt1	67177	No	1.27256
ENSMUSG00000006586	0.857501	3.77043	27.4354	0.000206545	0.00696978	Runx1t1	12395	No	2.15678
ENSMUSG00000006589	0.165282	3.13995	1.36963	0.264529	0.546044	Aprt	11821	No	0.262772
ENSMUSG00000006599	0.19966	5.24101	4.56211	0.0539201	0.229243	Gtf2h1	14884	No	0.639705
ENSMUSG00000006611	-0.278727	4.45095	5.36638	0.0389541	0.190813	Hfe	15216	No	0.719391
ENSMUSG00000006638	1.93251	3.10732	34.1581	7.81558e-05	0.00346969	Abhd1	57742	No	2.45971
ENSMUSG00000006641	0.458364	3.08676	5.38011	0.0387453	0.190313	Slc5a6	330064	No	0.720531
ENSMUSG00000006642	-0.185337	3.23246	0.771665	0.396903	0.669114	Tcf23	69852	No	0.1745
ENSMUSG00000006649	-0.0946644	10.4194	0.777297	0.395237	0.667647	Nphs1	54631	No	0.175453
ENSMUSG00000006651	0.312605	7.44162	5.77602	0.033262	0.173047	Aplp1	11803	No	0.761836
ENSMUSG00000006673	0.014689	7.06423	0.0638093	0.804836	0.919644	Qrich1	69232	No	0.0363803
ENSMUSG00000006675	-0.100334	3.03621	0.294925	0.596997	0.803463	P4htm	74443	No	0.0950339
ENSMUSG00000006676	-0.0998685	7.21693	1.57276	0.233619	0.514134	Usp19	71472	No	0.288923
ENSMUSG00000006678	0.414529	3.8037	14.534	0.00246143	0.0347439	Pola1	18968	No	1.45912
ENSMUSG00000006699	-0.0493845	8.27609	0.59532	0.455253	0.714333	Cdc42	12540	No	0.1461
ENSMUSG00000006705	-0.296785	4.91894	7.30681	0.0191569	0.123955	Pknox1	18771	No	0.906735
ENSMUSG00000006715	-0.318107	0.940312	1.44962	0.251736	0.534396	Gmnn	57441	No	0.272137
ENSMUSG00000006717	-0.0439057	2.87072	0.045949	0.833858	0.933181	Acot13	66834	No	0.0300341
ENSMUSG00000006720	-0.124794	0.716398	0.128679	0.72602	0.879717	Zfp184	193452	No	0.055657
ENSMUSG00000006724	-0.110562	1.73401	0.0541462	0.81991	0.926101	Cyp27b1	13115	No	0.0333418
ENSMUSG00000006728	0.233797	5.61765	7.27122	0.0193921	0.124742	Cdk4	12567	No	0.903987
ENSMUSG00000006731	-0.145353	2.05515	0.254266	0.623192	0.821099	B4galnt1	14421	No	0.0856043
ENSMUSG00000006732	-0.178923	2.85919	1.02866	0.330431	0.613258	Mettl1	17299	No	0.212357
ENSMUSG00000006736	0.0330304	5.78679	0.150925	0.704438	0.869748	Tspan31	67125	No	0.0606067
ENSMUSG00000006740	-0.0857933	8.92851	1.93426	0.189475	0.462933	Kif5b	16573	No	0.334482
ENSMUSG00000006763	0.0824373	3.83657	0.36479	0.557072	0.780242	Saal1	78935	No	0.107771
ENSMUSG00000006782	-0.0251126	4.69964	0.0425359	0.84005	0.935847	Cnp	12799	No	0.0287949
ENSMUSG00000006784	-0.197107	-0.186217	0.0550465	0.818448	0.925422	Odad4	74407	No	0.0336601
ENSMUSG00000006800	-0.27391	5.73748	3.14002	0.101687	0.328611	Sulf2	72043	No	0.483317
ENSMUSG00000006818	-0.0120306	7.44887	0.0104806	0.920145	0.968264	Sod2	20656	No	0.0140063
ENSMUSG00000006850	-0.288819	3.08404	3.86627	0.0727609	0.272238	Tmco6	71983	No	0.565051
ENSMUSG00000006906	-0.12436	5.10073	0.765224	0.398821	0.670763	Stambp	70527	No	0.173431
ENSMUSG00000006920	-0.170677	6.81382	6.32108	0.0271494	0.152511	Ezh1	14055	No	0.816698
ENSMUSG00000006930	0.427888	2.61127	3.88097	0.0722874	0.271408	Hap1	15114	No	0.566377
ENSMUSG00000006931	-0.171907	2.65515	1.49636	0.244645	0.526393	P3h4	66180	No	0.27869
ENSMUSG00000006932	0.0270683	9.04947	0.179447	0.679321	0.855289	Ctnnb1	12387	No	0.0678873
ENSMUSG00000006941	-0.0831174	4.55152	0.71842	0.413203	0.683228	Eif1b	68969	No	0.165435
ENSMUSG00000006958	1.194	1.86204	8.78613	0.0117969	0.0937576	Chrd	12667	No	1.02799
ENSMUSG00000006998	0.0661812	6.61829	0.837926	0.377968	0.655092	Psmd2	21762	No	0.183698
ENSMUSG00000007029	-0.115067	4.96017	0.879101	0.366884	0.645814	Vars1	22321	No	0.189892
ENSMUSG00000007030	-0.537185	2.17165	4.57372	0.0536594	0.228705	Vwa7	27762	No	0.640724
ENSMUSG00000007034	0.006744	3.9095	0.00107777	0.974349	0.989262	Slc44a4	70129	No	0.00468862
ENSMUSG00000007035	0.0748403	1.80287	0.140748	0.714067	0.87415	Msh5	17687	No	0.0584138
ENSMUSG00000007036	0.125048	5.7748	1.84834	0.198906	0.474858	Abhd16a	193742	No	0.323436
ENSMUSG00000007038	0.368752	6.89901	4.40708	0.0575516	0.236809	Neu1	18010	No	0.625601
ENSMUSG00000007039	0.00504745	5.04149	0.00182639	0.966613	0.986195	Ddah2	51793	No	0.00603728
ENSMUSG00000007041	0.18747	5.9475	6.39457	0.0264318	0.150494	Clic1	114584	No	0.822482
ENSMUSG00000007050	-0.0567176	2.61831	0.12982	0.724864	0.879466	Lsm2	27756	No	0.055781
ENSMUSG00000007080	-1.03612	2.78465	17.4056	0.00128704	0.0228213	Pole	18973	No	1.64166
ENSMUSG00000007097	0.645184	2.76469	4.4198	0.0572428	0.236015	Atp1a2	98660	No	0.627061
ENSMUSG00000007207	-0.0144578	2.8488	0.00392151	0.951096	0.980987	Stx1a	20907	No	0.00833695
ENSMUSG00000007216	-0.225765	2.60574	1.99292	0.183365	0.454941	Zfp775	243372	No	0.342045
ENSMUSG00000007338	0.163562	4.23334	2.49368	0.140216	0.394466	Mrpl49	18120	No	0.403991
ENSMUSG00000007379	0.13489	4.14542	0.946682	0.349717	0.631242	Dennd2c	329727	No	0.199804
ENSMUSG00000007411	0.0386063	7.42474	0.206897	0.657307	0.842314	Mark3	17169	No	0.0745258
ENSMUSG00000007415	0.0231231	6.12927	0.110228	0.745595	0.889777	Gatad1	67210	No	0.0507186
ENSMUSG00000007458	-0.0479488	7.10536	0.329907	0.576293	0.790202	M6pr	17113	No	0.102262
ENSMUSG00000007476	-0.307302	7.67421	12.7867	0.00379487	0.0455576	Lrrc8a	241296	No	1.34144
ENSMUSG00000007564	-0.0256052	7.05575	0.095683	0.762363	0.897133	Ppp2r1a	51792	No	0.0471432
ENSMUSG00000007570	-0.0964259	3.62796	0.889364	0.364198	0.643616	Fance	72775	No	0.191373
ENSMUSG00000007589	0.0374535	4.29546	0.085818	0.774552	0.903811	Tinf2	28113	No	0.0439223
ENSMUSG00000007591	-0.125584	0.156847	0.0479943	0.830262	0.93123	Tssk4	71099	No	0.0309431
ENSMUSG00000007603	-0.171643	5.10933	4.07073	0.0664975	0.258001	Dus3l	224907	No	0.588379
ENSMUSG00000007610	-0.120569	3.9872	0.537003	0.477709	0.729832	Gtpbp3	70359	No	0.136777
ENSMUSG00000007613	0.126343	6.04154	3.75672	0.0764108	0.280878	Tgfbr1	21812	No	0.551482
ENSMUSG00000007617	0.190303	5.51861	3.12661	0.102342	0.329728	Homer1	26556	No	0.481844
ENSMUSG00000007646	-0.992221	0.524413	7.14873	0.0202284	0.128443	Rad51c	114714	No	0.89129
ENSMUSG00000007655	0.11576	6.45833	2.26423	0.158178	0.419489	Cav1	12389	No	0.377279
ENSMUSG00000007656	0.0914639	6.15628	0.941003	0.351113	0.632243	Arpp19	59046	No	0.199116
ENSMUSG00000007659	-0.465257	7.77984	8.60194	0.0125027	0.0970985	Bcl2l1	12048	No	1.01279
ENSMUSG00000007670	-0.0336103	7.02864	0.31916	0.582491	0.793821	Khsrp	16549	No	0.100277
ENSMUSG00000007721	-0.136631	4.36046	1.54476	0.237582	0.518302	Ccdc124	234388	No	0.285417
ENSMUSG00000007739	-0.0438742	6.30272	0.285	0.603164	0.808085	Cct4	12464	No	0.0925431
ENSMUSG00000007777	-0.138825	2.64439	0.49085	0.496871	0.743365	Trappc2b	66050	No	0.128798
ENSMUSG00000007783	-0.0475599	3.38543	0.0800371	0.782054	0.908008	Cpt1c	78070	No	0.0419105
ENSMUSG00000007812	0.287921	5.90533	14.0295	0.00278002	0.0373229	Zfp655	72611	No	1.42802
ENSMUSG00000007815	0.0280519	8.67727	0.206068	0.657945	0.842816	Rhoa	11848	No	0.0742671
ENSMUSG00000007817	-0.11103	8.17493	1.93112	0.189809	0.463292	Zmiz1	328365	No	0.334145
ENSMUSG00000007827	-0.177074	4.3908	0.509398	0.489011	0.737554	Ankrd26	232339	No	0.132206
ENSMUSG00000007833	0.123186	4.2541	0.917746	0.356918	0.638108	Aldh16a1	69748	No	0.195106
ENSMUSG00000007836	-0.103956	6.39071	2.28017	0.156839	0.417846	Hnrnpa0	77134	No	0.378984
ENSMUSG00000007837	-0.103531	3.74646	0.908944	0.359153	0.639779	Prrg2	65116	No	0.19397
ENSMUSG00000007850	0.0701732	8.41022	0.548053	0.473311	0.726139	Hnrnph1	59013	No	0.13898
ENSMUSG00000007867	0.209674	3.64752	2.08106	0.174654	0.442967	Ift43	76411	No	0.353629
ENSMUSG00000007872	-0.201764	6.13512	4.287	0.0605681	0.243948	Id3	15903	No	0.612703
ENSMUSG00000007880	-0.0256631	8.54233	0.0920148	0.766811	0.899162	Arid1a	93760	No	0.046162
ENSMUSG00000007891	-0.0369364	7.87743	0.149344	0.705909	0.870735	Ctsd	13033	No	0.0601139
ENSMUSG00000007892	-0.0601045	6.5273	0.773347	0.396404	0.668589	Rplp1	56040	No	0.174841
ENSMUSG00000007908	-0.757016	1.20888	2.59312	0.13323	0.385531	Hmgcll1	208982	No	0.413941
ENSMUSG00000007950	0.233727	3.80819	3.91474	0.0712134	0.268844	Abhd8	64296	No	0.570499
ENSMUSG00000007987	0.135214	3.85638	0.638984	0.439572	0.702233	Ift22	67286	No	0.153519
ENSMUSG00000007989	-0.0544651	5.15541	0.261734	0.618188	0.817266	Fzd3	14365	No	0.0876365
ENSMUSG00000008035	0.0908708	4.98455	0.573296	0.46352	0.719396	Mid1ip1	68041	No	0.143032
ENSMUSG00000008036	0.155042	4.43947	1.75253	0.210155	0.487548	Ap2s1	232910	No	0.311983
ENSMUSG00000008090	0.444952	3.38137	5.71253	0.0340757	0.175484	Fgfrl1	116701	No	0.755762
ENSMUSG00000008136	0.280886	6.09871	6.6378	0.0242118	0.142963	Fhl2	14200	No	0.844775
ENSMUSG00000008140	-0.326895	5.63843	13.4713	0.00319049	0.0406056	Emc10	69683	No	1.39141
ENSMUSG00000008167	0.34858	3.54168	9.94381	0.00829599	0.0746639	Fbxw9	68628	No	1.12689
ENSMUSG00000008200	0.0438289	6.57365	0.150957	0.704408	0.869748	Fnbp4	55935	No	0.0606067
ENSMUSG00000008206	0.0784364	6.01722	0.271319	0.611898	0.812787	Cers4	67260	No	0.0900232
ENSMUSG00000008226	-0.187932	4.9551	1.66107	0.221684	0.501917	Scrn3	74616	No	0.299368
ENSMUSG00000008301	0.0259545	4.45322	0.112157	0.743467	0.888574	Phax	56698	No	0.0513062
ENSMUSG00000008305	-0.130113	6.16295	0.523662	0.483113	0.733793	Tle1	21885	No	0.134427
ENSMUSG00000008307	-0.571442	3.60843	2.40118	0.14713	0.404807	1700109H08Rik	77036	No	0.392752
ENSMUSG00000008333	0.214828	3.85325	1.84979	0.198741	0.474625	Snrpb2	20639	No	0.323649
ENSMUSG00000008348	0.337642	9.42073	3.60498	0.0818414	0.291098	Ubc	22190	No	0.535961
ENSMUSG00000008373	0.279154	4.55405	8.05327	0.0149201	0.106894	Prpf31	68988	No	0.971046
ENSMUSG00000008384	0.0169196	4.43373	0.0139838	0.907818	0.963538	Sertad1	55942	No	0.0161312
ENSMUSG00000008393	0.178562	6.2299	6.35103	0.0268543	0.151788	Carhsp1	52502	No	0.818763
ENSMUSG00000008398	0.0342415	7.229	0.0864263	0.773779	0.903323	Elk3	13713	No	0.0441571
ENSMUSG00000008429	-0.137474	6.4791	4.50492	0.0552267	0.231932	Herpud2	80517	No	0.634639
ENSMUSG00000008435	-0.0119099	4.23995	0.0119839	0.914633	0.965927	Rdh13	108841	No	0.0150556
ENSMUSG00000008438	0.402172	-0.0634203	0.657443	0.433207	0.698002	Adam21	56622	No	0.156143
ENSMUSG00000008450	0.46725	2.10301	3.70927	0.0780604	0.284397	Nutf2	68051	No	0.546075
ENSMUSG00000008475	-0.220014	6.74218	10.4196	0.00722247	0.0689379	Arpc5	67771	No	1.16154
ENSMUSG00000008496	0.275778	1.48817	0.454237	0.513067	0.753976	Pou2f2	18987	No	0.122642
ENSMUSG00000008540	0.048715	3.17243	0.0635545	0.805218	0.919781	Mgst1	56615	No	0.0363158
ENSMUSG00000008575	0.0852818	7.58827	0.450982	0.514554	0.755243	Nfib	18028	No	0.121913
ENSMUSG00000008601	-0.681621	1.35311	2.70336	0.125987	0.373333	Rab25	53868	No	0.427904
ENSMUSG00000008604	-0.326461	5.7748	14.4086	0.00253644	0.0353221	Ubqln4	94232	No	1.45195
ENSMUSG00000008658	1.20788	1.6975	14.2987	0.00260438	0.0359178	Rbfox1	268859	No	1.44469
ENSMUSG00000008658	1.20788	1.6975	14.2987	0.00260438	0.0359178	Rbfox1	105246064	No	1.44469
ENSMUSG00000008668	-1.49491	4.75032	12.885	0.00370037	0.0447577	Rps18	20084	No	1.34913
ENSMUSG00000008682	-0.10309	5.33287	1.02091	0.332187	0.614601	Rpl10	110954	No	0.211407
ENSMUSG00000008683	-0.205975	5.63005	4.12626	0.0649105	0.254472	Rps15a	267019	No	0.59436
ENSMUSG00000008690	-0.0013169	5.47255	0.000181611	0.989469	0.994865	Ncaph2	52683	No	0.00223572
ENSMUSG00000008730	0.014531	8.89674	0.0314253	0.862243	0.943978	Hipk1	15257	No	0.0250383
ENSMUSG00000008734	-0.30975	4.61976	9.26631	0.0101668	0.0852629	Gprc5b	64297	No	1.06924
ENSMUSG00000008763	-0.55606	8.70118	35.3269	6.7005e-05	0.00310529	Man1a2	17156	No	2.5079
ENSMUSG00000008822	-0.0877499	2.05871	0.215226	0.650981	0.838598	Acyp1	66204	No	0.0764464
ENSMUSG00000008855	0.0180928	6.88653	0.0279866	0.869919	0.948024	Hdac5	15184	No	0.0231807
ENSMUSG00000008859	-0.0762483	6.08072	1.22132	0.290706	0.573061	Rala	56044	No	0.241799
ENSMUSG00000008892	0.0183194	6.34509	0.0538977	0.820316	0.926213	Vdac3	22335	No	0.033289
ENSMUSG00000008958	-0.0948023	5.0657	1.30915	0.274796	0.556769	Vps72	21427	No	0.254325
ENSMUSG00000008976	0.03138	6.21516	0.133925	0.720749	0.87714	Gabpa	14390	No	0.0569311
ENSMUSG00000008999	0.711026	6.59024	34.4543	7.51369e-05	0.00336208	Bmp7	12162	No	2.47339
ENSMUSG00000009013	-0.158249	6.75009	2.46805	0.14209	0.396674	Dynll1	56455	No	0.401566
ENSMUSG00000009030	-0.0517401	5.71034	0.620229	0.446197	0.70737	Pdcl	67466	No	0.150353
ENSMUSG00000009035	0.0407656	7.00239	0.259257	0.619838	0.818764	Tmem184b	223693	No	0.086841
ENSMUSG00000009073	-0.0254067	7.09631	0.152408	0.703067	0.868956	Nf2	18016	No	0.061002
ENSMUSG00000009076	-0.610855	2.95583	6.8735	0.0222685	0.136098	Zmat5	67178	No	0.866148
ENSMUSG00000009079	0.129209	7.78909	1.99393	0.183263	0.454779	Ewsr1	14030	No	0.342199
ENSMUSG00000009090	0.227533	6.34583	2.48276	0.14101	0.395523	Ap1b1	11764	No	0.402828
ENSMUSG00000009112	0.327025	5.98392	6.73251	0.0234076	0.140034	Bcl2l13	94044	No	0.853767
ENSMUSG00000009145	-0.015842	2.48795	0.0044609	0.947846	0.979479	Dqx1	93838	No	0.00900467
ENSMUSG00000009207	0.171958	4.75562	2.58568	0.133738	0.386139	Lnpk	69605	No	0.413257
ENSMUSG00000009281	1.08058	3.59118	60.3798	4.97042e-06	0.000496138	Rarres2	71660	No	3.3044
ENSMUSG00000009291	-0.23567	7.87874	8.02566	0.0150557	0.107172	Pttg1ip	108705	No	0.96992
ENSMUSG00000009292	0.502415	1.33249	1.98554	0.184121	0.45572	Trpm2	28240	No	0.341302
ENSMUSG00000009293	-0.160168	4.95131	2.53226	0.137452	0.391614	Ube2g2	22213	No	0.407141
ENSMUSG00000009376	0.160735	6.26533	1.69992	0.216688	0.496151	Met	17295	No	0.304386
ENSMUSG00000009378	0.406651	5.25817	2.06752	0.175958	0.44472	Slc16a12	240638	No	0.351914
ENSMUSG00000009394	-0.0694116	2.4602	0.108177	0.747882	0.890719	Syn2	20965	No	0.0502591
ENSMUSG00000009406	-0.127494	4.64799	1.36812	0.26478	0.546403	Elk1	13712	No	0.262487
ENSMUSG00000009418	-0.252186	7.44834	3.04087	0.106656	0.338435	Nav1	215690	No	0.470524
ENSMUSG00000009470	0.000535059	8.12056	8.99066e-05	0.99259	0.996771	Tnpo1	238799	No	0.00140481
ENSMUSG00000009535	0.0143161	4.7917	0.0161176	0.901072	0.960705	Rnmt	67897	No	0.0174098
ENSMUSG00000009545	-0.241049	3.77066	0.55277	0.471455	0.725249	Kcnq1	16535	No	0.139513
ENSMUSG00000009549	0.202054	4.64905	2.40695	0.146687	0.404064	Srp14	20813	No	0.393549
ENSMUSG00000009555	0.054811	5.84056	0.635862	0.440663	0.702875	Cdk9	107951	No	0.153122
ENSMUSG00000009563	0.168409	3.78533	2.23998	0.160242	0.422101	Tor2a	30933	No	0.374584
ENSMUSG00000009566	0.186767	4.43492	3.48329	0.0865392	0.300844	Fpgs	14287	No	0.521659
ENSMUSG00000009569	-0.256406	7.17233	8.09397	0.0147229	0.106139	Mrtfb	239719	No	0.974127
ENSMUSG00000009575	-0.248351	8.33029	15.7139	0.00186934	0.0296148	Cbx5	12419	No	1.52849
ENSMUSG00000009585	-0.322798	5.17402	4.77234	0.0494255	0.218565	Apobec3	80287	No	0.660419
ENSMUSG00000009614	0.0408955	5.51383	0.0325653	0.859796	0.943533	Sardh	192166	No	0.025243
ENSMUSG00000009621	-0.0240135	5.59215	0.0261478	0.874223	0.949308	Vav2	22325	No	0.0225927
ENSMUSG00000009628	2.3852	-0.0919917	21.3966	0.000580134	0.0134648	Tex15	104271	No	1.8708
ENSMUSG00000009630	-0.120317	5.77717	2.1137	0.171564	0.439344	Ppp2cb	19053	No	0.357196
ENSMUSG00000009633	-0.368513	1.17517	0.779528	0.394581	0.667248	G0s2	14373	No	0.175713
ENSMUSG00000009640	-0.0200468	3.59599	0.0138205	0.908355	0.963615	Dmap1	66233	No	0.0160965
ENSMUSG00000009647	-0.138438	5.61179	4.13164	0.0647592	0.254234	Mcu	215999	No	0.594766
ENSMUSG00000009654	-0.583063	-0.292555	1.82644	0.201406	0.477306	Oit3	18302	No	0.321203
ENSMUSG00000009681	0.13397	6.26984	2.86009	0.116513	0.356126	Bcr	110279	No	0.448396
ENSMUSG00000009687	0.878776	5.4883	64.4039	3.57407e-06	0.000380719	Fxyd5	18301	No	3.4194
ENSMUSG00000009731	-0.567658	0.400307	1.96673	0.186062	0.457666	Kcnd1	16506	No	0.339452
ENSMUSG00000009733	-0.043476	5.6046	0.208221	0.656291	0.842185	Tfcp2	21422	No	0.0745924
ENSMUSG00000009739	0.150123	5.67439	1.66667	0.220954	0.501264	Pou6f1	19009	No	0.299933
ENSMUSG00000009741	-0.00672901	6.90418	0.0101987	0.921223	0.968872	Ubp1	22221	No	0.0137336
ENSMUSG00000009772	0.153322	5.67022	1.25473	0.284509	0.566083	Nuak2	74137	No	0.24712
ENSMUSG00000009828	-0.190539	6.25132	3.40396	0.0897796	0.307096	Cilk1	56542	No	0.512725
ENSMUSG00000009863	0.0853593	5.63382	0.255543	0.62233	0.820461	Sdhb	67680	No	0.085942
ENSMUSG00000009876	0.539757	0.597703	2.87905	0.115428	0.354396	Cox4i2	84682	No	0.450512
ENSMUSG00000009894	0.301101	4.59959	5.82025	0.0327088	0.171649	Snap47	67826	No	0.765359
ENSMUSG00000009905	0.0128293	5.50387	0.00848597	0.928119	0.97133	Kdsr	70750	No	0.0126332
ENSMUSG00000009907	-0.0141769	6.60273	0.0366239	0.851424	0.940061	Vps4b	20479	No	0.0268441
ENSMUSG00000009927	-0.0827274	6.01929	0.70057	0.418904	0.688003	Rps25	75617	No	0.16241
ENSMUSG00000009995	-0.0226773	5.68192	0.0951078	0.763054	0.897166	Tafazzin	66826	No	0.0471271
ENSMUSG00000010021	0.245562	0.170164	0.161301	0.695002	0.864453	Kif19a	286942	No	0.0632588
ENSMUSG00000010025	0.0563942	6.42533	0.246061	0.628798	0.824647	Aldh3a2	11671	No	0.0837318
ENSMUSG00000010044	0.181893	1.61314	0.311474	0.58701	0.796936	Zmynd10	114602	No	0.0985768
ENSMUSG00000010045	0.0433472	4.80205	0.172594	0.685128	0.858551	Tmem115	56395	No	0.0662337
ENSMUSG00000010047	-0.0786302	6.32239	0.466298	0.507628	0.750418	Hyal2	15587	No	0.124697
ENSMUSG00000010048	0.775196	3.99517	14.5335	0.00246171	0.0347439	Ifrd2	15983	No	1.45912
ENSMUSG00000010051	0.597969	5.28657	15.1755	0.002116	0.0317809	Hyal1	15586	No	1.49783
ENSMUSG00000010054	0.220774	4.85139	4.33648	0.0593025	0.241007	Tusc2	80385	No	0.61797
ENSMUSG00000010057	0.154521	3.60701	1.07523	0.320155	0.602915	Nprl2	56032	No	0.219744
ENSMUSG00000010064	-0.364607	2.78642	1.28289	0.279426	0.561211	Slc38a3	76257	No	0.250874
ENSMUSG00000010066	1.21859	4.45221	25.2705	0.000293091	0.0085798	Cacna2d2	56808	No	2.06652
ENSMUSG00000010067	0.283431	5.21311	6.20896	0.0282896	0.156332	Rassf1	56289	No	0.805952
ENSMUSG00000010080	-0.100161	7.11134	0.768316	0.397898	0.670225	Epn3	71889	No	0.17378
ENSMUSG00000010095	0.19328	6.69724	4.18616	0.0632497	0.250855	Slc3a2	17254	No	0.600578
ENSMUSG00000010097	-0.0598503	7.34988	0.611625	0.449291	0.709894	Nxf1	53319	No	0.148807
ENSMUSG00000010110	-0.116736	6.19754	1.75291	0.210109	0.487548	Stx5a	56389	No	0.311983
ENSMUSG00000010122	0.13048	7.25032	0.687665	0.423103	0.691275	Slc47a1	67473	No	0.160349
ENSMUSG00000010154	0.736296	1.17366	7.12055	0.0204268	0.128957	Spire2	234857	No	0.889555
ENSMUSG00000010175	-0.164834	3.7097	0.256611	0.621611	0.819741	Prox1	19130	No	0.0863234
ENSMUSG00000010205	-0.0324074	6.091	0.253653	0.623607	0.821262	Raver1	71766	No	0.0855182
ENSMUSG00000010277	-0.0532114	8.55837	0.400856	0.538493	0.767432	Bltp2	72503	No	0.11496
ENSMUSG00000010290	-0.178248	5.65144	6.06789	0.0298061	0.162005	AI597479	98404	No	0.790471
ENSMUSG00000010307	0.781258	3.73652	13.7194	0.00299984	0.0391003	Tmem86a	67893	No	1.40782
ENSMUSG00000010358	0.0507038	4.25218	0.247124	0.628065	0.824248	Ifi35	70110	No	0.0839421
ENSMUSG00000010362	-0.705514	2.79168	8.70057	0.0121187	0.0952623	Rdm1	66599	No	1.02108
ENSMUSG00000010376	0.0258862	4.87455	0.0639282	0.804659	0.919564	Nedd8	18002	No	0.036418
ENSMUSG00000010392	-0.0427199	6.13321	0.400232	0.538805	0.767445	Gosr1	53334	No	0.114953
ENSMUSG00000010406	0.0751944	3.37673	0.435505	0.52173	0.759037	Mrpl52	68836	No	0.119737
ENSMUSG00000010453	-0.242305	7.25027	11.9647	0.00470708	0.052988	Kansl3	226976	No	1.27582
ENSMUSG00000010461	-0.639814	4.24807	7.25114	0.0195264	0.125118	Eya4	14051	No	0.902682
ENSMUSG00000010476	-0.307338	2.82419	1.40028	0.259526	0.542252	Ebf3	13593	No	0.265799
ENSMUSG00000010517	0.10792	5.60211	1.36254	0.265707	0.547129	Faf1	14084	No	0.26191
ENSMUSG00000010529	-1.59325	3.30901	60.6589	4.85515e-06	0.000491506	Gm266	212539	No	3.30847
ENSMUSG00000010538	-0.19707	0.305746	0.390726	0.543589	0.770295	Tsacc	76927	No	0.113343
ENSMUSG00000010554	0.0726286	5.34484	0.327864	0.577461	0.790673	Mettl16	67493	No	0.102003
ENSMUSG00000010607	-0.237685	1.79754	1.73974	0.211719	0.489102	Pigyl	66268	No	0.3106
ENSMUSG00000010608	0.0650823	8.24102	0.78934	0.391712	0.665156	Rbm25	67039	No	0.177077
ENSMUSG00000010609	-0.0936043	5.57752	0.80365	0.387586	0.662322	Psen2	19165	No	0.178931
ENSMUSG00000010651	-0.233898	4.51179	1.26316	0.282973	0.5646	Acaa1b	235674	No	0.248259
ENSMUSG00000010660	-0.120034	3.72668	0.396625	0.540611	0.76821	Plcd1	18799	No	0.11452
ENSMUSG00000010663	-0.150616	6.47629	1.31794	0.273271	0.555242	Fads1	76267	No	0.255518
ENSMUSG00000010721	0.111697	4.57569	0.831756	0.379672	0.656743	Lmbr1	56873	No	0.182605
ENSMUSG00000010751	0.118297	5.61326	0.778788	0.394798	0.667391	Tnfrsf22	79202	No	0.17562
ENSMUSG00000010755	-0.0474094	4.66929	0.119052	0.736021	0.884266	Cars1	27267	No	0.0534173
ENSMUSG00000010760	0.580577	-0.0165255	1.85561	0.198084	0.473674	Phlda2	22113	No	0.32452
ENSMUSG00000010830	1.57942	-0.130371	13.4236	0.00322876	0.0407531	Kdelr3	105785	No	1.38984
ENSMUSG00000010911	0.204578	3.05711	2.14105	0.169027	0.435426	Apip	56369	No	0.361086
ENSMUSG00000010914	0.109344	4.49493	1.10658	0.313491	0.596157	Pdhx	27402	No	0.224639
ENSMUSG00000010936	0.0228369	5.459	0.113208	0.742315	0.888016	Vac14	234729	No	0.0515791
ENSMUSG00000011034	-0.458995	3.43839	5.34179	0.0393313	0.192003	Slc5a1	20537	No	0.716693
ENSMUSG00000011096	0.0742657	4.90237	0.376839	0.550728	0.775637	Akt1s1	67605	No	0.110341
ENSMUSG00000011114	0.0653765	5.39226	0.552951	0.471384	0.725249	Tbrg1	21376	No	0.139513
ENSMUSG00000011148	0.00893474	0.90134	0.000730733	0.978877	0.990448	Adss1	11565	No	0.00416846
ENSMUSG00000011158	0.0592097	5.84197	0.523588	0.483144	0.733793	Brf1	72308	No	0.134427
ENSMUSG00000011179	0.423881	7.5004	1.68958	0.218002	0.497567	Odc1	18263	No	0.303148
ENSMUSG00000011254	0.827175	1.89369	11.7944	0.00492701	0.0539173	Thg1l	66628	No	1.26827
ENSMUSG00000011256	0.233023	4.18028	0.817919	0.383537	0.659671	Adam19	11492	No	0.180673
ENSMUSG00000011257	0.0641504	5.42874	0.556138	0.470137	0.724388	Pabpc4	230721	No	0.140029
ENSMUSG00000011263	-0.086	8.36123	0.853761	0.373646	0.651531	Exoc3l2	74463	No	0.186065
ENSMUSG00000011305	0.0797494	-0.226605	0.0516433	0.824043	0.928658	Plin5	66968	No	0.032144
ENSMUSG00000011306	0.110803	5.40864	2.46466	0.14234	0.396983	Sugp1	70616	No	0.401228
ENSMUSG00000011382	-0.0392512	5.40155	0.215729	0.650604	0.838598	Dhdh	71755	No	0.0764464
ENSMUSG00000011427	0.0767566	4.89905	0.318903	0.582641	0.793949	Zfp790	233056	No	0.100207
ENSMUSG00000011658	-0.155947	4.51049	2.09121	0.173686	0.441723	Fuz	70300	No	0.35485
ENSMUSG00000011752	0.154693	6.51537	0.966848	0.344824	0.6263	Pgam1	18648	No	0.203218
ENSMUSG00000011831	0.0745367	6.94516	0.931773	0.3534	0.634656	Evi5	14020	No	0.197462
ENSMUSG00000011832	-0.0594193	5.28993	0.406932	0.535481	0.76534	Evi5l	213027	No	0.116146
ENSMUSG00000011837	-0.0961826	3.17955	0.550713	0.472263	0.725571	Snapc2	102209	No	0.13932
ENSMUSG00000011877	0.0467575	6.61145	0.370441	0.554079	0.778468	Git1	216963	No	0.108759
ENSMUSG00000011884	0.0498418	5.19247	0.385057	0.546482	0.772095	Gltp	56356	No	0.112329
ENSMUSG00000011958	-0.0037391	7.28082	0.00350974	0.953731	0.982171	Bnip2	12175	No	0.00781297
ENSMUSG00000011960	0.154825	6.80287	2.52709	0.137818	0.391835	Ccnt1	12455	No	0.406897
ENSMUSG00000012017	0.177652	5.96733	2.99211	0.10921	0.342979	Scarf2	224024	No	0.464733
ENSMUSG00000012076	0.109968	4.48383	0.638371	0.439786	0.702462	Brms1l	52592	No	0.153377
ENSMUSG00000012114	-0.0962743	6.5102	0.934362	0.352757	0.634242	Med15	94112	No	0.197745
ENSMUSG00000012117	0.082085	5.34713	1.00014	0.336962	0.619738	Dhdds	67422	No	0.207792
ENSMUSG00000012123	1.37921	0.443051	5.18456	0.0418494	0.198921	Crybg2	230806	No	0.70132
ENSMUSG00000012126	0.331747	1.30477	0.527325	0.481619	0.732279	Ubxn11	67586	No	0.135324
ENSMUSG00000012187	0.527826	3.23938	3.33808	0.092584	0.312383	Mogat1	68393	No	0.505312
ENSMUSG00000012296	-0.313814	5.5959	6.15824	0.028824	0.158549	Tjap1	74094	No	0.799837
ENSMUSG00000012350	-0.245934	3.48241	0.74412	0.405207	0.675999	Ehf	13661	No	0.170054
ENSMUSG00000012405	-0.00427606	6.80859	0.00265327	0.959764	0.984394	Rpl15	66480	No	0.00683107
ENSMUSG00000012422	0.114513	5.84778	3.22914	0.097461	0.320691	Tmem167	66074	No	0.493913
ENSMUSG00000012428	-0.831885	3.85408	0.792714	0.390733	0.664362	Steap4	117167	No	0.177595
ENSMUSG00000012429	-0.160693	4.88231	1.03575	0.328836	0.611331	Mplkip	66308	No	0.213723
ENSMUSG00000012443	0.554487	1.80279	3.32121	0.0933192	0.313237	Kif11	16551	No	0.504127
ENSMUSG00000012483	0.278149	2.12971	1.65428	0.222572	0.502429	Rpa3	68240	No	0.298926
ENSMUSG00000012519	0.150979	3.56546	0.530245	0.480433	0.731957	Mlkl	74568	No	0.135514
ENSMUSG00000012535	0.0337176	6.59619	0.305946	0.590306	0.798752	Tnpo3	320938	No	0.0975882
ENSMUSG00000012609	0.0768376	5.28991	0.74231	0.405762	0.676302	Ttll5	320244	No	0.16986
ENSMUSG00000012640	-0.0125883	6.79708	0.0197649	0.890522	0.956185	Zfp715	69930	No	0.019458
ENSMUSG00000012819	-0.5111	0.184894	0.338912	0.571204	0.787004	Cdh23	22295	No	0.104023
ENSMUSG00000012848	-0.234003	6.0512	5.42788	0.0380293	0.187636	Rps5	20103	No	0.726685
ENSMUSG00000013033	0.292957	7.03714	6.19676	0.0284171	0.156888	Adgrl1	330814	No	0.804409
ENSMUSG00000013076	-0.164991	9.20976	5.03084	0.0445	0.206561	Amotl1	75723	No	0.684952
ENSMUSG00000013089	0.0757507	4.13806	0.305041	0.59085	0.799184	Etv5	104156	No	0.0973532
ENSMUSG00000013150	-0.490936	4.08088	12.367	0.00423184	0.049199	Gfod2	70575	No	1.30804
ENSMUSG00000013155	-0.206127	1.75718	1.40527	0.258724	0.541499	Enkd1	102124	No	0.266403
ENSMUSG00000013160	0.0351816	5.43365	0.0857982	0.774578	0.903811	Atp6v0d1	11972	No	0.0439223
ENSMUSG00000013236	0.310544	6.57076	10.812	0.00645854	0.0641094	Ptprs	19280	No	1.19308
ENSMUSG00000013275	0.133615	4.83371	2.96635	0.11059	0.345266	Slc41a1	98396	No	0.461846
ENSMUSG00000013367	0.285215	3.95521	7.02606	0.0211091	0.131725	Iglon5	210094	No	0.880332
ENSMUSG00000013415	-0.000467296	4.48547	5.34538e-06	0.998193	0.999524	Igf2bp1	140486	No	0.000206935
ENSMUSG00000013419	0.0570026	4.94609	0.391383	0.543256	0.770053	Zbtb47	270210	No	0.11348
ENSMUSG00000013465	-0.125453	5.56809	3.07631	0.104846	0.334505	Nelfb	58202	No	0.475597
ENSMUSG00000013483	1.07186	0.772283	4.10916	0.0653945	0.255248	Card14	170720	No	0.593038
ENSMUSG00000013495	-0.0899902	4.52051	1.22942	0.289188	0.571252	Tmem175	72392	No	0.243173
ENSMUSG00000013523	-0.0411348	0.410152	0.00378262	0.951968	0.9813	Bcas1	76960	No	0.00819798
ENSMUSG00000013539	0.27182	4.93261	8.63325	0.0123793	0.0964947	Tango2	27883	No	1.0155
ENSMUSG00000013584	0.29282	3.24203	2.38306	0.148535	0.406902	Aldh1a2	19378	No	0.39051
ENSMUSG00000013593	-0.132376	6.4179	1.44172	0.252962	0.536149	Ndufs2	226646	No	0.270715
ENSMUSG00000013611	-0.780957	5.31949	18.9724	0.000929211	0.0183706	Snx31	66696	No	1.73588
ENSMUSG00000013622	-0.322053	4.52438	6.90977	0.0219862	0.135039	Atraid	381629	No	0.86954
ENSMUSG00000013629	-0.278516	4.60147	4.70673	0.0507783	0.221427	Cad	69719	No	0.654769
ENSMUSG00000013646	0.176905	5.64855	2.22136	0.16185	0.424445	Sh3bp5l	79566	No	0.372179
ENSMUSG00000013662	0.0898963	6.40737	0.988305	0.339726	0.622108	Atad1	67979	No	0.206134
ENSMUSG00000013663	0.0662592	8.29524	0.829399	0.380326	0.657279	Pten	19211	No	0.18225
ENSMUSG00000013698	0.203846	7.99489	14.4467	0.00251334	0.0351375	Pea15a	18611	No	1.45423
ENSMUSG00000013701	0.17414	4.82736	3.5524	0.0838322	0.295462	Timm23	53600	No	0.529498
ENSMUSG00000013736	0.0552504	4.53594	0.34871	0.565769	0.784042	Trnt1	70047	No	0.105661
ENSMUSG00000013787	-0.0182336	6.63779	0.0491538	0.82826	0.92996	Ehmt2	110147	No	0.0315357
ENSMUSG00000013822	-0.0834323	4.18683	0.623098	0.445172	0.706829	Elof1	66126	No	0.150686
ENSMUSG00000013833	-0.0501387	4.77144	0.329063	0.576775	0.790511	Med16	216154	No	0.102092
ENSMUSG00000013846	-0.186814	8.45097	2.97659	0.110039	0.344375	St3gal1	20442	No	0.462969
ENSMUSG00000013858	0.0295728	6.58694	0.204245	0.659353	0.843806	Tmem259	216157	No	0.0737572
ENSMUSG00000013878	-0.0734366	4.91075	0.379223	0.549489	0.774581	Rnf170	77733	No	0.110933
ENSMUSG00000013921	0.356221	4.26935	2.52726	0.137806	0.391835	Clip3	76686	No	0.406897
ENSMUSG00000013973	-0.229078	5.17992	8.58465	0.0125714	0.0973962	Dedd	21945	No	1.01146
ENSMUSG00000013997	0.139229	5.41846	1.66923	0.220621	0.501004	Nit1	27045	No	0.300159
ENSMUSG00000014039	0.244602	4.67	2.10928	0.171978	0.439526	Prdm15	114604	No	0.357016
ENSMUSG00000014074	-0.0499449	5.24641	0.395838	0.541006	0.768619	Rnf168	70238	No	0.114289
ENSMUSG00000014075	0.852793	2.66365	20.4058	0.000700152	0.0151195	Dynlt2b	66061	No	1.82046
ENSMUSG00000014077	-0.144293	6.80351	3.83623	0.0737401	0.275037	Chp1	56398	No	0.560609
ENSMUSG00000014158	-0.00880717	5.34608	0.00228803	0.962634	0.985184	Trpv4	63873	No	0.00648261
ENSMUSG00000014164	-0.803773	6.43117	12.8367	0.00374645	0.0450521	Klhl3	100503085	No	1.34629
ENSMUSG00000014177	0.15324	4.85463	1.63626	0.224954	0.504873	Tvp23b	67510	No	0.296817
ENSMUSG00000014195	-0.181901	6.63426	6.3389	0.0269733	0.15194	Dnajc7	56354	No	0.818327
ENSMUSG00000014226	-0.0676447	4.88342	0.121707	0.733218	0.883779	Cacybp	12301	No	0.0536561
ENSMUSG00000014232	-0.0144146	3.48086	0.00770466	0.931498	0.973083	Cluap1	76779	No	0.0118501
ENSMUSG00000014243	0.325958	0.584655	1.09644	0.315625	0.597987	Zswim7	69747	No	0.223308
ENSMUSG00000014245	-0.278763	2.9208	3.82117	0.0742372	0.275738	Pigl	327942	No	0.559503
ENSMUSG00000014294	-0.0256792	3.49321	0.0148533	0.90501	0.96261	Ndufa2	17991	No	0.0165497
ENSMUSG00000014301	-0.396793	2.67722	0.923134	0.355561	0.636994	Pam16	66449	No	0.195865
ENSMUSG00000014303	0.210589	6.62409	8.16524	0.0143848	0.1046	Glis2	83396	No	0.98047
ENSMUSG00000014313	-0.181921	5.85693	1.61554	0.227734	0.507628	Cox6c	12864	No	0.294455
ENSMUSG00000014329	0.102086	6.7629	0.821539	0.38252	0.658795	Bicc1	83675	No	0.18125
ENSMUSG00000014349	-0.0638722	6.44378	1.05567	0.324414	0.606667	Ube2z	268470	No	0.217049
ENSMUSG00000014353	0.080287	6.47833	1.31179	0.274337	0.556378	Tmem87b	72477	No	0.25463
ENSMUSG00000014355	0.182644	7.87821	6.06601	0.0298269	0.162005	Anapc1	17222	No	0.790471
ENSMUSG00000014361	0.0177748	9.43141	0.0218983	0.884808	0.953909	Mertk	17289	No	0.020493
ENSMUSG00000014402	0.0805341	5.62634	1.42441	0.255676	0.538356	Tsg101	22088	No	0.26893
ENSMUSG00000014418	-0.120864	6.19431	0.796094	0.389756	0.663455	Hps5	246694	No	0.178189
ENSMUSG00000014426	0.125567	6.7547	1.59296	0.230816	0.510975	Map3k4	26407	No	0.291601
ENSMUSG00000014444	0.262985	7.78425	17.0611	0.00138605	0.0239426	Piezo1	234839	No	1.62083
ENSMUSG00000014470	0.177777	4.37975	1.15928	0.302726	0.584921	Rnf166	68718	No	0.232903
ENSMUSG00000014496	-0.147296	6.52269	3.49584	0.0860399	0.300204	Ankrd28	105522	No	0.522584
ENSMUSG00000014498	-0.0157165	6.89309	0.057114	0.815138	0.923586	Ankrd52	237615	No	0.0345227
ENSMUSG00000014503	-0.705093	0.377127	1.64361	0.223978	0.503791	Pkd2l2	53871	No	0.297749
ENSMUSG00000014504	-0.0115199	3.96086	0.0105216	0.91999	0.968264	Srp19	66384	No	0.0140063
ENSMUSG00000014547	0.00333337	5.87824	0.00228909	0.962625	0.985184	Wdfy2	268752	No	0.00648261
ENSMUSG00000014550	0.0365269	6.16075	0.197955	0.664273	0.847207	Rbsn	78287	No	0.0720105
ENSMUSG00000014551	-0.184251	5.12362	1.06655	0.322034	0.604513	Mrps25	64658	No	0.218595
ENSMUSG00000014554	-0.366577	4.74654	17.4149	0.00128448	0.0228213	Dguok	27369	No	1.64166
ENSMUSG00000014592	-0.290891	5.34031	6.00383	0.0305265	0.164478	Camta1	100072	No	0.783893
ENSMUSG00000014599	0.0890232	7.2131	0.85744	0.372653	0.650514	Csf1	12977	No	0.186744
ENSMUSG00000014601	-0.0258837	5.48527	0.169969	0.687389	0.859241	Strip1	229707	No	0.0658849
ENSMUSG00000014606	-0.101662	5.57514	0.72505	0.411117	0.68169	Slc25a11	67863	No	0.166413
ENSMUSG00000014633	-0.0380018	2.64421	0.0566318	0.815905	0.923937	Cmc2	66531	No	0.0343578
ENSMUSG00000014668	0.0153499	5.26685	0.0169439	0.898583	0.959412	Chfr	231600	No	0.0179948
ENSMUSG00000014704	0.281812	1.30699	1.32806	0.271529	0.553292	Hoxa2	15399	No	0.257046
ENSMUSG00000014748	-0.295634	6.12141	5.62801	0.0351962	0.179554	Tex261	21766	No	0.745806
ENSMUSG00000014763	-0.120916	6.28658	2.65871	0.12886	0.378	Fam120b	67544	No	0.422508
ENSMUSG00000014767	-0.333882	5.46871	13.9697	0.00282089	0.0375204	Tbp	21374	No	1.42573
ENSMUSG00000014769	0.0309363	5.66229	0.183481	0.675965	0.854061	Psmb1	19170	No	0.0685112
ENSMUSG00000014771	0.254745	2.37157	2.57663	0.134358	0.386845	Pdcd2	18567	No	0.412463
ENSMUSG00000014773	-0.137537	4.16661	0.731676	0.409048	0.679952	Dll1	13388	No	0.167521
ENSMUSG00000014776	0.460918	2.23875	3.2074	0.0984717	0.32216	Nol3	78688	No	0.491928
ENSMUSG00000014778	-0.0950406	6.25563	0.800129	0.388595	0.66278	Fhod1	234686	No	0.178631
ENSMUSG00000014786	0.141499	3.4482	0.869026	0.369551	0.648269	Slc9a5	277973	No	0.188245
ENSMUSG00000014791	0.234065	3.80184	2.34103	0.151858	0.411359	Elmo3	234683	No	0.385779
ENSMUSG00000014813	0.543542	2.7567	5.82662	0.03263	0.171425	Stc1	20855	No	0.765927
ENSMUSG00000014837	-0.0791019	1.84607	0.136791	0.717919	0.875854	Matcap1	74356	No	0.0575681
ENSMUSG00000014846	0.385265	2.28069	5.2593	0.0406291	0.195166	Tppp3	67971	No	0.709596
ENSMUSG00000014850	0.0970251	5.12644	0.698222	0.419663	0.688615	Msh3	17686	No	0.162023
ENSMUSG00000014852	-0.331	2.34915	2.49845	0.13987	0.394291	Adamts13	279028	No	0.404183
ENSMUSG00000014856	-0.0647837	3.77628	0.302071	0.59264	0.800392	Tmem208	66320	No	0.0966971
ENSMUSG00000014859	0.219629	5.39131	4.7653	0.0495687	0.218715	E2f4	104394	No	0.660121
ENSMUSG00000014867	0.0145869	6.70049	0.0234136	0.880922	0.952105	Surf4	20932	No	0.0213152
ENSMUSG00000014873	0.398313	3.92396	12.882	0.00370315	0.0447577	Surf2	20931	No	1.34913
ENSMUSG00000014905	-0.126201	5.93462	1.46159	0.249894	0.532187	Dnajb9	27362	No	0.273936
ENSMUSG00000014907	0.0133416	4.51086	0.0142049	0.907096	0.963398	Naf1	234344	No	0.0161943
ENSMUSG00000014932	-0.00450486	6.5987	0.00352794	0.953611	0.982167	Yes1	22612	No	0.00781481
ENSMUSG00000014956	0.0618025	8.35284	1.37262	0.264037	0.545546	Ppp1cb	19046	No	0.263169
ENSMUSG00000014959	-0.0587327	6.21075	0.746056	0.404615	0.675968	Gorasp2	70231	No	0.170074
ENSMUSG00000014980	0.204293	4.32384	3.35535	0.0918389	0.311084	Tsen15	66637	No	0.507122
ENSMUSG00000015002	-0.0896382	6.83662	0.684101	0.424275	0.692009	Efr3a	76740	No	0.159888
ENSMUSG00000015013	0.218954	3.03102	0.700213	0.419019	0.688033	Trappc2l	59005	No	0.16239
ENSMUSG00000015016	0.124252	3.94352	1.73152	0.212733	0.490954	Acsf3	257633	No	0.308959
ENSMUSG00000015023	-0.0264434	4.91483	0.0807596	0.781101	0.907371	Ddx19a	13680	No	0.042215
ENSMUSG00000015027	0.732261	4.59423	10.2449	0.00759661	0.0711043	Galns	50917	No	1.1481
ENSMUSG00000015053	-0.314677	6.25045	3.68117	0.0790577	0.286268	Gata2	14461	No	0.543227
ENSMUSG00000015083	0.638452	0.103872	2.32867	0.152854	0.412897	C8g	69379	No	0.384159
ENSMUSG00000015085	-0.678892	0.836295	1.80048	0.204425	0.480895	Entpd2	12496	No	0.31795
ENSMUSG00000015087	0.150651	6.35232	2.81438	0.119182	0.361495	Rabl6	227624	No	0.441898
ENSMUSG00000015090	0.212253	0.825851	0.160687	0.69555	0.864769	Ptgds	19215	No	0.0630999
ENSMUSG00000015092	-0.0312768	4.50222	0.0641493	0.804329	0.919509	Edf1	59022	No	0.0364439
ENSMUSG00000015093	0.0972532	7.54461	0.621689	0.445675	0.707096	Clic3	69454	No	0.150521
ENSMUSG00000015094	-0.0071282	5.39569	0.00666198	0.93629	0.974878	Npdc1	18146	No	0.0110497
ENSMUSG00000015095	0.0671189	5.18258	0.515791	0.486352	0.736182	Fbxw5	30839	No	0.133015
ENSMUSG00000015112	0.00883111	4.58715	0.00364724	0.952834	0.981571	Slc25a13	50799	No	0.00807839
ENSMUSG00000015120	0.121694	7.47316	3.48345	0.0865331	0.300844	Ube2i	22196	No	0.521659
ENSMUSG00000015126	0.00015199	3.11156	1.08645e-06	0.999185	0.999843	Tsr3	68327	No	6.82927e-05
ENSMUSG00000015127	-0.319056	5.71733	5.76832	0.0333594	0.173375	Unkl	74154	No	0.761012
ENSMUSG00000015133	0.141082	7.06153	2.38667	0.148254	0.406645	Lrrk1	233328	No	0.390785
ENSMUSG00000015134	-0.723912	2.21153	11.6396	0.00513738	0.0555538	Aldh1a3	56847	No	1.25529
ENSMUSG00000015143	0.291029	6.98722	7.00188	0.021288	0.132576	Actn1	109711	No	0.877534
ENSMUSG00000015149	-0.234278	6.01113	13.64	0.00305934	0.03958	Sirt2	64383	No	1.40252
ENSMUSG00000015165	-0.0239922	7.99934	0.139763	0.71502	0.874194	Hnrnpl	15388	No	0.0583922
ENSMUSG00000015176	0.138641	4.66077	0.811267	0.385416	0.660674	Nolc1	70769	No	0.180013
ENSMUSG00000015189	-0.0481835	5.75538	0.621203	0.445849	0.707134	Casd1	213819	No	0.150498
ENSMUSG00000015202	0.070901	5.63193	0.979556	0.341791	0.624246	Cnksr3	215748	No	0.204644
ENSMUSG00000015214	-0.0276642	5.31448	0.11593	0.739361	0.88634	Mtmr1	53332	No	0.0523999
ENSMUSG00000015217	0.344631	3.85823	6.78179	0.0230018	0.138769	Hmgb3	15354	No	0.857707
ENSMUSG00000015222	-1.08095	3.06604	17.4518	0.00127439	0.0227411	Map2	17756	No	1.64319
ENSMUSG00000015224	0.493715	4.46113	7.14328	0.0202666	0.128479	Cyp2j9	74519	No	0.891167
ENSMUSG00000015243	0.656547	6.81822	39.4359	4.01666e-05	0.00221366	Abca1	11303	No	2.65489
ENSMUSG00000015247	0.189807	3.4451	2.20931	0.162902	0.426342	Nipsnap3b	66536	No	0.370242
ENSMUSG00000015289	0.0970238	3.05598	0.277354	0.608011	0.8108	Lage3	66192	No	0.0910865
ENSMUSG00000015290	-0.0535769	5.06608	0.529504	0.480734	0.73222	Ubl4a	27643	No	0.135358
ENSMUSG00000015290	-0.0535769	5.06608	0.529504	0.480734	0.73222	Ubl4a	100169864	No	0.135358
ENSMUSG00000015291	-0.00148551	7.53611	0.000284266	0.986824	0.993646	Gdi1	14567	No	0.00276811
ENSMUSG00000015305	-0.326759	7.81053	18.0377	0.00112609	0.0209585	Sash1	70097	No	1.67864
ENSMUSG00000015312	0.859888	4.35429	9.58117	0.00924154	0.0799477	Gadd45b	17873	No	1.09719
ENSMUSG00000015335	0.00915325	2.63319	0.00241641	0.961601	0.984994	Zdhhc12	66220	No	0.00656654
ENSMUSG00000015337	-0.0586419	2.00419	0.0950873	0.763079	0.897166	Endog	13804	No	0.0471271
ENSMUSG00000015340	0.574831	3.00718	7.13516	0.0203236	0.128704	Cybb	13058	No	0.890407
ENSMUSG00000015341	-0.0696881	6.74352	1.46417	0.249499	0.531545	Golga7	57437	No	0.27446
ENSMUSG00000015341	-0.0696881	6.74352	1.46417	0.249499	0.531545	Golga7	628040	No	0.27446
ENSMUSG00000015342	0.0289722	0.773523	0.0092408	0.925	0.970254	Xk	22439	No	0.0131145
ENSMUSG00000015355	0.398757	-0.00195567	1.14278	0.30604	0.588121	Cd48	12506	No	0.230533
ENSMUSG00000015357	0.0371308	5.45712	0.0720042	0.792985	0.914619	Clpx	270166	No	0.03876
ENSMUSG00000015363	-0.0147995	5.29276	0.0425438	0.840035	0.935847	Trabd	67976	No	0.0287949
ENSMUSG00000015377	-0.175988	3.64124	1.50658	0.24313	0.524711	Dennd6b	69440	No	0.280079
ENSMUSG00000015396	0.971594	0.807057	9.55999	0.00930059	0.080264	Cd83	12522	No	1.09548
ENSMUSG00000015401	0.275427	6.86127	0.602039	0.45278	0.712489	Cltrn	57394	No	0.147222
ENSMUSG00000015405	0.00936561	3.1634	0.00200427	0.965026	0.986002	Ace2	70008	No	0.00612204
ENSMUSG00000015451	2.44808	2.7963	107.096	2.40829e-07	7.33668e-05	C4a	625018	No	4.1345
ENSMUSG00000015452	0.346768	3.37236	4.02242	0.0679165	0.260554	Ager	11596	No	0.584103
ENSMUSG00000015461	-0.232599	5.67974	7.83705	0.0160218	0.110481	Atf6b	12915	No	0.956714
ENSMUSG00000015467	-0.212506	1.22086	0.437874	0.52062	0.758531	Egfl8	81701	No	0.120027
ENSMUSG00000015468	-0.138171	7.76138	3.39484	0.0901615	0.307886	Notch4	18132	No	0.511609
ENSMUSG00000015474	-0.0322376	5.60632	0.0769266	0.786213	0.910963	Ppt2	54397	No	0.040499
ENSMUSG00000015476	0.190839	2.64043	1.02345	0.331611	0.614293	Prrt1	260297	No	0.211624
ENSMUSG00000015478	0.190964	5.37322	3.26849	0.095664	0.316897	Rnf5	54197	No	0.499082
ENSMUSG00000015484	0.347737	1.82267	0.387119	0.545426	0.771749	Fam163a	329274	No	0.112524
ENSMUSG00000015488	-0.0661039	5.24435	0.457401	0.51163	0.7528	Cacfd1	381356	No	0.12332
ENSMUSG00000015501	0.0863167	7.19897	1.26663	0.282346	0.564059	Hivep2	15273	No	0.248676
ENSMUSG00000015522	-0.0861146	7.07626	1.90174	0.192975	0.467424	Arnt	11863	No	0.330289
ENSMUSG00000015533	0.763985	5.51518	11.2737	0.005678	0.059159	Itga2	16398	No	1.22798
ENSMUSG00000015536	-0.0545982	5.82985	0.460343	0.5103	0.751861	Mocs2	17434	No	0.123863
ENSMUSG00000015542	0.145632	2.55876	0.665016	0.430639	0.696222	Nat9	66176	No	0.157252
ENSMUSG00000015568	-1.20615	9.28442	15.6587	0.00189303	0.0298576	Lpl	16956	No	1.52494
ENSMUSG00000015575	-0.121602	5.69437	1.76288	0.2089	0.485903	Atp6v0e	11974	No	0.31345
ENSMUSG00000015597	-0.162901	6.68787	2.94464	0.111769	0.347202	Zfp318	57908	No	0.459418
ENSMUSG00000015599	0.924453	3.82892	17.063	0.00138548	0.0239426	Ttbk1	106763	No	1.62083
ENSMUSG00000015605	0.083624	5.34245	0.750948	0.403123	0.674977	Srf	20807	No	0.170711
ENSMUSG00000015619	-0.062085	8.18017	0.244643	0.629779	0.824797	Gata3	14462	No	0.083653
ENSMUSG00000015627	-0.227065	6.71529	5.32771	0.0395492	0.192671	Gata5	14464	No	0.715184
ENSMUSG00000015647	-0.0626468	9.2278	0.935916	0.352371	0.633643	Lama5	16776	No	0.198156
ENSMUSG00000015653	0.28962	6.81921	11.096	0.00596451	0.0609431	Steap2	74051	No	1.21508
ENSMUSG00000015656	-0.69663	9.64547	15.5159	0.0019559	0.0304859	Hspa8	15481	No	1.5159
ENSMUSG00000015659	0.167509	3.54877	1.38711	0.261661	0.543948	Serac1	321007	No	0.264442
ENSMUSG00000015668	0.122751	4.39474	2.09605	0.173227	0.440913	Pdzd11	72621	No	0.355647
ENSMUSG00000015671	0.089801	5.4237	1.12415	0.309842	0.592378	Psma2	19166	No	0.227401
ENSMUSG00000015672	0.160427	4.03421	2.32332	0.153287	0.413536	Mrpl32	75398	No	0.383486
ENSMUSG00000015697	-0.0641293	5.97391	0.462461	0.509347	0.751309	Setdb1	84505	No	0.124181
ENSMUSG00000015702	-0.104423	1.12057	0.171218	0.68631	0.85873	Anxa9	71790	No	0.0661432
ENSMUSG00000015709	-0.204878	6.71301	6.45592	0.0258498	0.148483	Arnt2	11864	No	0.828324
ENSMUSG00000015711	0.0194603	5.12071	0.0391758	0.846405	0.937729	Prune1	229589	No	0.0279225
ENSMUSG00000015714	-0.0769976	6.98849	0.998067	0.337443	0.619857	Cers2	76893	No	0.207709
ENSMUSG00000015733	0.0469411	6.97151	0.658414	0.432876	0.697763	Capza2	12343	No	0.156292
ENSMUSG00000015745	-0.0740153	6.1955	0.423708	0.527326	0.761847	Plekho1	67220	No	0.118133
ENSMUSG00000015747	-0.0834641	4.29724	0.238922	0.633772	0.827522	Vps45	22365	No	0.0822207
ENSMUSG00000015748	0.118306	4.94677	1.04342	0.327123	0.609417	Prpf3	70767	No	0.215085
ENSMUSG00000015749	-0.232602	6.50008	9.43839	0.00964828	0.0825442	Anp32e	66471	No	1.08331
ENSMUSG00000015750	-0.275701	6.24921	4.43496	0.0568772	0.235216	Aph1a	226548	No	0.628532
ENSMUSG00000015755	-0.165688	7.68088	7.0511	0.0209256	0.130891	Tab2	68652	No	0.883091
ENSMUSG00000015757	-0.123314	5.61703	1.78913	0.205763	0.482751	Ppil4	67418	No	0.316277
ENSMUSG00000015759	-0.0619645	5.04358	0.531165	0.480061	0.731546	Cnih1	12793	No	0.135758
ENSMUSG00000015766	0.221927	6.43944	1.53167	0.239466	0.520052	Eps8	13860	No	0.283953
ENSMUSG00000015776	0.0602718	5.15853	0.473113	0.5046	0.748356	Med22	20933	No	0.125892
ENSMUSG00000015790	-0.0745647	4.22128	0.508043	0.489578	0.738246	Surf1	20930	No	0.131799
ENSMUSG00000015804	-0.051761	5.20857	0.186518	0.673467	0.85312	Med28	66999	No	0.0689898
ENSMUSG00000015806	-0.35379	4.97123	1.97842	0.184851	0.456489	Qdpr	110391	No	0.340569
ENSMUSG00000015837	-0.0330814	8.30562	0.23838	0.634154	0.827868	Sqstm1	18412	No	0.082039
ENSMUSG00000015839	-0.0996852	6.40177	2.30481	0.154798	0.41507	Nfe2l2	18024	No	0.381878
ENSMUSG00000015846	0.00241613	6.89603	0.000796282	0.97795	0.990064	Rxra	20181	No	0.00433661
ENSMUSG00000015850	0.193237	3.93927	0.669657	0.429078	0.694957	Adamtsl4	229595	No	0.158042
ENSMUSG00000015869	0.0198965	5.13644	0.0623981	0.806958	0.920637	Prpsap1	67763	No	0.0359115
ENSMUSG00000015880	-0.0139708	0.301617	0.000674415	0.979707	0.990448	Ncapg	54392	No	0.00416846
ENSMUSG00000015882	0.150438	5.9235	6.365	0.0267178	0.151477	Lcorl	209707	No	0.819652
ENSMUSG00000015889	-0.416613	5.37613	10.7776	0.00652149	0.0643761	Lta4h	16993	No	1.19128
ENSMUSG00000015932	-0.0839212	7.24171	1.28576	0.278914	0.560736	Dstn	56431	No	0.251242
ENSMUSG00000015937	-0.0919223	5.79539	1.82326	0.201773	0.477787	Macroh2a1	26914	No	0.320765
ENSMUSG00000015942	0.169901	3.11651	1.18913	0.296859	0.578242	Gtf2ird2	114674	No	0.23789
ENSMUSG00000015943	0.12159	1.02703	0.265121	0.615949	0.815817	Bola1	69168	No	0.0884071
ENSMUSG00000015944	-0.0580165	6.38209	0.156306	0.699499	0.866577	Castor2	80909	No	0.0621929
ENSMUSG00000015950	-0.500109	0.818728	3.2641	0.0958625	0.317333	Ncf1	17969	No	0.498484
ENSMUSG00000015961	0.090625	5.80215	1.48932	0.245696	0.527617	Adss2	11566	No	0.277682
ENSMUSG00000015962	0.0223563	0.862973	0.00243949	0.961418	0.984939	Spmip3	69428	No	0.00659068
ENSMUSG00000015966	0.377122	1.45831	0.817444	0.383671	0.65971	Il17rb	50905	No	0.180647
ENSMUSG00000015968	0.19656	3.02684	0.384724	0.546652	0.772111	Cacna1d	12289	No	0.11232
ENSMUSG00000015970	-0.18841	6.50474	1.54437	0.237638	0.518345	Chdh	218865	No	0.285381
ENSMUSG00000015971	-0.0624244	5.68647	0.679203	0.425894	0.693341	Actr8	56249	No	0.159053
ENSMUSG00000015980	0.676155	0.875181	3.90276	0.0715922	0.269561	Lrrc27	76612	No	0.569342
ENSMUSG00000015981	-0.996191	2.14247	32.7876	9.41033e-05	0.00399771	Stk32c	57740	No	2.39819
ENSMUSG00000015994	0.0305638	5.58978	0.190085	0.670565	0.850863	Fnta	14272	No	0.0701405
ENSMUSG00000016018	0.225206	6.05013	10.3021	0.00747165	0.0703963	Mtrex	72198	No	1.15245
ENSMUSG00000016024	0.737531	1.90834	5.87151	0.0320812	0.169666	Lbp	16803	No	0.770406
ENSMUSG00000016028	0.0766308	4.66541	0.136615	0.718091	0.875854	Celsr1	12614	No	0.0575681
ENSMUSG00000016087	0.149138	6.85662	1.71339	0.21499	0.49378	Fli1	14247	No	0.306466
ENSMUSG00000016128	0.529863	4.94841	15.1926	0.0021076	0.0317007	Stard13	243362	No	1.49893
ENSMUSG00000016181	-0.126942	4.34955	0.610896	0.449555	0.709927	Utp25	215193	No	0.148786
ENSMUSG00000016194	1.13187	3.40111	4.73672	0.0501544	0.220048	Hsd11b1	15483	No	0.657482
ENSMUSG00000016200	0.03889	4.19472	0.0259053	0.874802	0.949793	Syt14	329324	No	0.0223712
ENSMUSG00000016206	0.122222	2.28127	0.348613	0.565822	0.784042	H2-M3	14991	No	0.105661
ENSMUSG00000016239	-0.610863	2.64173	6.81447	0.0227373	0.137704	Lonrf3	74365	No	0.861054
ENSMUSG00000016252	-0.0270349	3.86995	0.0157809	0.902105	0.961303	Atp5f1e	67126	No	0.0171397
ENSMUSG00000016253	0.0245961	4.4369	0.0529956	0.821797	0.927257	Nelfcd	57314	No	0.0327997
ENSMUSG00000016256	0.234096	5.69239	7.61451	0.0172575	0.115163	Ctsz	64138	No	0.938688
ENSMUSG00000016257	0.0948947	4.69341	1.2398	0.287255	0.569009	Prelid3b	66390	No	0.244881
ENSMUSG00000016262	0.505311	2.614	9.46396	0.00957392	0.0820769	Sertad4	214791	No	1.08578
ENSMUSG00000016308	0.1241	4.4676	1.19926	0.294903	0.576575	Ube2a	22209	No	0.239144
ENSMUSG00000016319	-0.0342254	7.38496	0.0366972	0.851277	0.940061	Slc25a5	11740	No	0.0268441
ENSMUSG00000016344	-0.295298	4.33727	7.20452	0.0198423	0.126668	Ppdpf	66496	No	0.897334
ENSMUSG00000016356	0.0317724	2.07266	0.0210842	0.886953	0.954701	Col20a1	73368	No	0.0201325
ENSMUSG00000016382	-0.182504	8.14179	8.10108	0.0146887	0.106003	Pls3	102866	No	0.974683
ENSMUSG00000016386	0.080294	3.82996	0.314207	0.585395	0.796012	Mpped2	77015	No	0.0990805
ENSMUSG00000016409	-0.178649	5.0257	1.39596	0.260224	0.542574	Nkap	67050	No	0.265541
ENSMUSG00000016427	-0.0757121	3.96056	0.27192	0.611509	0.812545	Ndufa1	54405	No	0.0901527
ENSMUSG00000016458	-0.789953	9.25113	45.7057	1.98425e-05	0.00134233	Wt1	22431	No	2.87214
ENSMUSG00000016477	0.0836552	4.68284	0.569531	0.464958	0.720178	E2f3	13557	No	0.14256
ENSMUSG00000016481	-0.129893	7.33885	3.17724	0.0998952	0.325475	Cr1l	12946	No	0.487483
ENSMUSG00000016487	0.376474	7.69931	19.3321	0.000864385	0.0175508	Ppfibp1	67533	No	1.7557
ENSMUSG00000016493	0.269964	4.32636	0.941068	0.351097	0.632243	Cd46	17221	No	0.199116
ENSMUSG00000016494	0.269541	8.23785	7.29769	0.0192168	0.124174	Cd34	12490	No	0.90597
ENSMUSG00000016495	-0.0664028	4.72192	0.301822	0.592791	0.800444	Plgrkt	67759	No	0.0966689
ENSMUSG00000016496	-0.0739581	3.03788	0.0892573	0.77022	0.901387	Cd274	60533	No	0.0450886
ENSMUSG00000016503	-0.252533	3.80929	5.01051	0.0448653	0.206852	Gtf3a	66596	No	0.68434
ENSMUSG00000016510	0.0137695	3.75198	0.00376434	0.952084	0.9813	Mtif3	76366	No	0.00819798
ENSMUSG00000016520	-0.493786	6.58518	9.09617	0.010712	0.0881101	Lnx2	140887	No	1.05497
ENSMUSG00000016528	0.0419133	6.56288	0.301974	0.592699	0.800396	Mapkapk2	17164	No	0.0966951
ENSMUSG00000016534	0.0187175	8.72749	0.0411217	0.842691	0.93654	Lamp2	16784	No	0.0284735
ENSMUSG00000016541	-0.0837362	6.22142	1.01998	0.3324	0.614679	Atxn10	54138	No	0.211352
ENSMUSG00000016552	0.239871	2.49209	1.08139	0.31883	0.601265	Foxred2	239554	No	0.220934
ENSMUSG00000016554	0.0239602	5.66307	0.0395827	0.84562	0.937539	Eif3d	55944	No	0.0280107
ENSMUSG00000016559	0.0790154	7.78366	0.979445	0.341818	0.624246	H3f3b	15081	No	0.204644
ENSMUSG00000016619	0.0601729	5.38021	0.719012	0.413016	0.683228	Nup50	18141	No	0.165435
ENSMUSG00000016624	0.283294	2.40324	1.72562	0.213464	0.491925	Phf21b	271305	No	0.308101
ENSMUSG00000016637	-0.141183	2.70274	0.94075	0.351176	0.632276	Ift27	67042	No	0.199093
ENSMUSG00000016664	-0.231391	7.20706	12.8843	0.00370104	0.0447577	Pacsin2	23970	No	1.34913
ENSMUSG00000016756	0.351238	5.93923	9.96551	0.00824313	0.0744228	Cmah	12763	No	1.12829
ENSMUSG00000016757	-0.00507096	4.14078	0.00267312	0.959614	0.984394	Ttll12	223723	No	0.00683107
ENSMUSG00000016758	-0.277152	2.07709	1.96398	0.186348	0.457982	Bik	12124	No	0.339152
ENSMUSG00000016763	1.06123	1.84828	18.0426	0.00112492	0.0209585	Scube1	64706	No	1.67864
ENSMUSG00000016831	-0.166762	6.33854	5.9094	0.0316266	0.168447	Tox4	268741	No	0.773536
ENSMUSG00000016833	-0.0964286	2.77941	0.139936	0.714852	0.874194	Mrps18c	68735	No	0.0583922
ENSMUSG00000016918	-0.303956	7.275	3.48794	0.0863538	0.300711	Sulf1	240725	No	0.521851
ENSMUSG00000016921	-0.0349422	7.32868	0.256043	0.621993	0.820105	Srsf6	67996	No	0.0861305
ENSMUSG00000016933	-0.0921601	7.32352	1.70662	0.21584	0.494686	Plcg1	18803	No	0.30567
ENSMUSG00000016940	0.114992	4.91966	1.84668	0.199094	0.474932	Kctd2	70382	No	0.323369
ENSMUSG00000016946	-0.23411	4.47201	6.21704	0.0282056	0.155989	Kctd5	69259	No	0.806907
ENSMUSG00000016984	0.0283769	3.93102	0.0459028	0.83394	0.933181	Etaa1	68145	No	0.0300341
ENSMUSG00000016995	0.937606	1.05145	7.7375	0.0165611	0.112676	Matn4	17183	No	0.948169
ENSMUSG00000017002	3.88862	-0.129387	48.032	1.5579e-05	0.00114615	Slpi	20568	No	2.94076
ENSMUSG00000017009	-0.219517	9.89961	4.45074	0.0564999	0.234838	Sdc4	20971	No	0.629231
ENSMUSG00000017057	0.0796246	6.81055	0.810394	0.385664	0.660802	Il13ra1	16164	No	0.179929
ENSMUSG00000017119	-0.0503291	7.84282	0.694866	0.420752	0.68961	Nbr1	17966	No	0.161397
ENSMUSG00000017132	-0.0613535	5.24443	0.60484	0.451756	0.71174	Cyth1	19157	No	0.147678
ENSMUSG00000017144	0.536384	5.77484	27.0585	0.000219201	0.00719281	Rnd3	74194	No	2.1431
ENSMUSG00000017146	0.380502	1.22596	0.347768	0.566287	0.784113	Brca1	12189	No	0.105621
ENSMUSG00000017167	-0.262817	3.80739	2.353	0.150903	0.410365	Cntnap1	53321	No	0.38683
ENSMUSG00000017176	0.15609	3.05949	0.547773	0.473421	0.726139	Nt5c3b	68106	No	0.13898
ENSMUSG00000017188	-0.133597	3.87473	0.987928	0.339815	0.62218	Coa3	52469	No	0.206084
ENSMUSG00000017210	-0.0476341	5.51042	0.1487	0.70651	0.870823	Med24	23989	No	0.0600701
ENSMUSG00000017221	0.0345673	6.39073	0.201858	0.66121	0.844943	Psmd3	22123	No	0.0731727
ENSMUSG00000017264	0.0380174	5.73466	0.185017	0.674699	0.853722	Exosc10	50912	No	0.0686835
ENSMUSG00000017286	0.11772	4.68998	1.66013	0.221807	0.501917	Glod4	67201	No	0.299368
ENSMUSG00000017288	0.138265	5.36203	2.19822	0.163878	0.427933	Vps53	68299	No	0.368624
ENSMUSG00000017291	0.00572076	9.15182	0.0125994	0.912478	0.965083	Taok1	216965	No	0.0154355
ENSMUSG00000017299	0.0415119	3.69431	0.0524807	0.822648	0.927811	Dnttip1	76233	No	0.0325405
ENSMUSG00000017307	-0.0808534	3.25213	0.326474	0.578258	0.790846	Acot8	170789	No	0.101908
ENSMUSG00000017309	-0.0699437	8.10665	0.478766	0.502114	0.746502	Cd300lg	52685	No	0.126969
ENSMUSG00000017314	0.428866	2.78908	4.52866	0.0546797	0.230644	Mpp2	50997	No	0.637059
ENSMUSG00000017376	-0.118094	7.32326	2.16476	0.166867	0.432625	Nlk	18099	No	0.363889
ENSMUSG00000017386	0.110221	4.39092	1.12756	0.309141	0.591671	Traf4	22032	No	0.227919
ENSMUSG00000017390	-0.986392	0.634426	6.59003	0.0246297	0.144719	Aldoc	11676	No	0.839475
ENSMUSG00000017400	2.7539	1.82935	81.4898	1.04676e-06	0.000191557	Stac2	217154	No	3.7177
ENSMUSG00000017404	0.083716	6.08441	1.00568	0.335678	0.61826	Rpl19	19921	No	0.208829
ENSMUSG00000017405	-0.0590758	3.19536	0.142032	0.71283	0.873513	Nek8	140859	No	0.0587307
ENSMUSG00000017412	0.739673	4.08464	7.89949	0.0156941	0.10917	Cacnb4	12298	No	0.961896
ENSMUSG00000017417	-0.100629	0.977773	0.0365992	0.851473	0.940061	Plxdc1	72324	No	0.0268441
ENSMUSG00000017418	-0.0639226	6.46892	0.387659	0.54515	0.771536	Arl5b	75869	No	0.112644
ENSMUSG00000017421	-0.0216698	7.92726	0.123873	0.730958	0.882611	Zfp207	22680	No	0.0542306
ENSMUSG00000017428	-0.0035137	6.74917	0.00180589	0.9668	0.986217	Psmd11	69077	No	0.00602731
ENSMUSG00000017446	0.320571	8.59164	11.3949	0.00549181	0.0580588	C1qtnf1	56745	No	1.23613
ENSMUSG00000017453	0.0681246	5.3488	0.108845	0.747135	0.890216	Pipox	19193	No	0.0505045
ENSMUSG00000017466	0.293063	8.91509	13.9743	0.00281771	0.0375204	Timp2	21858	No	1.42573
ENSMUSG00000017478	-0.141588	6.34677	1.08225	0.318645	0.601151	Zc3h18	76014	No	0.221017
ENSMUSG00000017485	0.0658302	7.98653	0.433984	0.522446	0.759305	Top2b	21974	No	0.119584
ENSMUSG00000017491	-0.100645	4.43024	0.249832	0.626207	0.823064	Rarb	218772	No	0.0845662
ENSMUSG00000017493	0.312905	8.58421	9.89489	0.00841667	0.0751956	Igfbp4	16010	No	1.12381
ENSMUSG00000017548	-0.0302682	6.21011	0.128628	0.726072	0.879717	Suz12	52615	No	0.055657
ENSMUSG00000017550	0.126599	3.28582	0.110737	0.745031	0.889402	Atad5	237877	No	0.0509019
ENSMUSG00000017561	0.129819	5.02758	1.65206	0.222863	0.502551	Crlf3	54394	No	0.298819
ENSMUSG00000017615	0.121449	7.01776	2.36648	0.149835	0.408626	Tnfaip1	21927	No	0.388674
ENSMUSG00000017631	-0.374482	7.98312	17.6468	0.00122263	0.022091	Abr	109934	No	1.65578
ENSMUSG00000017639	0.0421424	4.72979	0.0682532	0.798315	0.916554	Rab11fip4	268451	No	0.037842
ENSMUSG00000017652	1.01465	3.66437	17.7174	0.00120449	0.0219017	Cd40	21939	No	1.65952
ENSMUSG00000017664	0.205362	4.26938	2.18241	0.165282	0.430202	Slc35c2	228875	No	0.366327
ENSMUSG00000017667	-0.0379775	5.0784	0.227532	0.641905	0.831749	Zfp334	228876	No	0.0800075
ENSMUSG00000017670	-0.147094	7.17235	3.18417	0.0995657	0.324772	Elmo2	140579	No	0.488422
ENSMUSG00000017677	-0.111075	6.6464	1.57161	0.23378	0.514331	Wsb1	78889	No	0.288757
ENSMUSG00000017679	-0.0580755	5.47228	0.12445	0.730359	0.88244	Ttpal	76080	No	0.0543147
ENSMUSG00000017686	-0.06869	6.35646	0.8925	0.363383	0.64306	Rhot1	59040	No	0.191748
ENSMUSG00000017688	0.185446	2.3382	0.64595	0.437152	0.70119	Hnf4g	30942	No	0.154164
ENSMUSG00000017692	0.359857	5.96577	6.43718	0.0260259	0.149015	Rhbdl3	246104	No	0.826771
ENSMUSG00000017697	-0.709349	2.50105	7.35924	0.0188163	0.122697	Ada	11486	No	0.911165
ENSMUSG00000017707	-0.117425	10.5601	1.90132	0.19302	0.467453	Serinc3	26943	No	0.330262
ENSMUSG00000017713	-0.0600918	2.44142	0.0975385	0.760149	0.896354	Tha1	71776	No	0.0475204
ENSMUSG00000017715	-0.083208	5.04092	0.686509	0.423483	0.691624	Pgs1	74451	No	0.16013
ENSMUSG00000017716	1.82014	0.557391	11.0965	0.00596374	0.0609431	Birc5	11799	No	1.21508
ENSMUSG00000017718	0.405538	4.29732	3.47757	0.086768	0.301052	Afmid	71562	No	0.521359
ENSMUSG00000017721	0.126858	6.21277	1.72944	0.21299	0.491382	Pigt	78928	No	0.30858
ENSMUSG00000017723	-0.325186	3.02386	0.757599	0.40111	0.673685	Wfdc2	67701	No	0.171543
ENSMUSG00000017734	0.130186	4.79794	1.3025	0.275959	0.557858	Dbndd2	52840	No	0.253476
ENSMUSG00000017740	-0.54994	3.72494	12.2715	0.00433939	0.0498921	Slc12a5	57138	No	1.30197
ENSMUSG00000017747	0.0882347	4.24168	0.553925	0.471002	0.72501	Ghdc	80860	No	0.139656
ENSMUSG00000017754	0.526174	5.03472	18.0801	0.00111616	0.0208534	Pltp	18830	No	1.68082
ENSMUSG00000017756	0.287278	6.38187	3.40765	0.0896259	0.306792	Slc12a7	20499	No	0.513157
ENSMUSG00000017760	0.0173082	6.82865	0.0341291	0.856509	0.942291	Ctsa	19025	No	0.0258151
ENSMUSG00000017764	-0.205678	3.34908	1.46971	0.248656	0.530857	Zswim1	71971	No	0.275022
ENSMUSG00000017765	0.205961	6.39711	3.80776	0.0746832	0.276612	Slc12a4	20498	No	0.55813
ENSMUSG00000017774	-0.0440748	9.482	0.42715	0.525682	0.76109	Myo1c	17913	No	0.118564
ENSMUSG00000017776	-0.0912634	7.86032	1.44752	0.252062	0.53469	Crk	12928	No	0.271898
ENSMUSG00000017778	-0.17179	5.93833	0.902087	0.360908	0.641304	Cox7c	12867	No	0.192936
ENSMUSG00000017781	0.0414739	7.46189	0.387626	0.545167	0.771536	Pitpna	18738	No	0.112644
ENSMUSG00000017801	-0.0886452	4.64511	0.390897	0.543502	0.770249	Mlx	21428	No	0.113369
ENSMUSG00000017802	0.0534105	6.13938	0.36305	0.558001	0.780502	Retreg3	67998	No	0.107626
ENSMUSG00000017817	0.237617	3.06196	2.88874	0.114879	0.353858	Jph2	59091	No	0.451172
ENSMUSG00000017830	-0.0398707	2.10376	0.0285691	0.868586	0.947084	Dhx58	80861	No	0.0236114
ENSMUSG00000017831	-0.00429652	6.63331	0.00411746	0.94989	0.980173	Rab5a	271457	No	0.00869715
ENSMUSG00000017837	-0.0369754	4.74976	0.210075	0.654875	0.841224	Nkiras2	71966	No	0.0750882
ENSMUSG00000017843	-0.136326	7.18631	4.5084	0.055146	0.231925	Ppp2r5c	26931	No	0.634652
ENSMUSG00000017858	0.254791	4.87621	3.68602	0.0788847	0.28579	Ift52	245866	No	0.543953
ENSMUSG00000017861	0.389198	1.50812	1.65375	0.222642	0.502429	Mybl2	17865	No	0.298926
ENSMUSG00000017868	-0.175816	5.09148	1.3151	0.273762	0.555859	Sgk2	27219	No	0.255036
ENSMUSG00000017929	0.510359	5.94973	8.03938	0.0149882	0.107059	B4galt5	56336	No	0.970376
ENSMUSG00000017950	0.0384534	7.39373	0.0373218	0.850033	0.93965	Hnf4a	15378	No	0.0270339
ENSMUSG00000017969	0.721495	1.49651	2.59475	0.133119	0.385476	Ptgis	19223	No	0.414003
ENSMUSG00000017978	-0.141775	4.21106	0.320229	0.581869	0.793503	Cadps2	320405	No	0.100452
ENSMUSG00000017999	-0.100327	4.79853	1.10399	0.314035	0.596518	Ddx27	228889	No	0.224377
ENSMUSG00000018001	-0.0131185	6.89317	0.0410418	0.842842	0.936608	Cyth3	19159	No	0.0284423
ENSMUSG00000018008	0.631686	3.44333	11.8325	0.00487675	0.0536787	Cyth4	72318	No	1.2702
ENSMUSG00000018012	0.401665	-0.0353682	1.23405	0.288323	0.570333	Rac3	170758	No	0.243872
ENSMUSG00000018040	-0.00265944	5.38421	0.000543948	0.981775	0.990799	Rrp7a	74778	No	0.00401453
ENSMUSG00000018042	0.337644	8.23829	40.3087	3.62248e-05	0.00210192	Cyb5r3	109754	No	2.67738
ENSMUSG00000018068	-0.0564767	5.27177	0.205884	0.658086	0.84285	Ints2	70422	No	0.0742498
ENSMUSG00000018076	-0.175338	7.30467	4.80679	0.0487327	0.216906	Med13l	76199	No	0.663729
ENSMUSG00000018102	0.0983373	5.40472	0.68978	0.422411	0.690663	H2bc4	68024	No	0.160734
ENSMUSG00000018126	0.138395	4.82446	0.716539	0.413798	0.683498	Baiap2l2	207495	No	0.165263
ENSMUSG00000018143	-0.165326	6.19015	3.78593	0.0754162	0.278379	Mafk	17135	No	0.555364
ENSMUSG00000018160	0.0263832	7.38144	0.151051	0.704322	0.869748	Med1	19014	No	0.0606067
ENSMUSG00000018166	0.0526149	5.45035	0.08114	0.780601	0.907137	Erbb3	13867	No	0.042327
ENSMUSG00000018167	-0.117215	4.67646	1.89014	0.194244	0.468984	Stard3	59045	No	0.328842
ENSMUSG00000018168	0.288193	0.579065	0.421184	0.528538	0.761847	Ikzf3	22780	No	0.118133
ENSMUSG00000018169	-0.262383	3.76362	5.19003	0.0417586	0.198621	Mfng	17305	No	0.701974
ENSMUSG00000018171	0.282364	5.63841	8.79904	0.0117492	0.0934828	Vmp1	75909	No	1.02927
ENSMUSG00000018189	0.0819783	3.35071	0.389289	0.544319	0.770719	Uchl5	56207	No	0.113104
ENSMUSG00000018196	-0.307197	5.2928	6.39825	0.0263964	0.150445	Glrx2	69367	No	0.822621
ENSMUSG00000018199	-0.0759649	7.17038	1.94526	0.18831	0.46129	Ro60	20822	No	0.336026
ENSMUSG00000018209	-0.0389115	6.2096	0.281383	0.605446	0.809224	Stk4	58231	No	0.0919312
ENSMUSG00000018211	-1.21828	3.66614	16.1943	0.00167724	0.0275924	Wfdc15b	192201	No	1.55921
ENSMUSG00000018217	-0.0184441	5.21155	0.0362933	0.852087	0.940061	Pmp22	18858	No	0.0268441
ENSMUSG00000018239	-0.282891	2.63871	3.75667	0.0764125	0.280878	Zcchc10	67966	No	0.551482
ENSMUSG00000018286	0.0120619	5.56452	0.0140991	0.907441	0.963536	Psmb6	19175	No	0.0161322
ENSMUSG00000018287	-0.0100059	4.52164	0.00900511	0.92596	0.970564	Spag7	216873	No	0.0129758
ENSMUSG00000018293	0.267468	7.18222	18.602	0.00100198	0.0193013	Pfn1	18643	No	1.71441
ENSMUSG00000018322	-0.245937	5.16557	4.04591	0.0672222	0.259543	Tomm34	67145	No	0.585791
ENSMUSG00000018326	0.0055774	8.17184	0.00910153	0.925566	0.970555	Ywhab	54401	No	0.0129798
ENSMUSG00000018334	-0.460974	6.63684	17.6697	0.00121672	0.0220638	Ksr1	16706	No	1.65632
ENSMUSG00000018339	0.137559	11.0514	0.157793	0.698152	0.86621	Gpx3	14778	No	0.062377
ENSMUSG00000018340	-0.0645088	6.29183	0.636542	0.440425	0.70281	Anxa6	11749	No	0.153162
ENSMUSG00000018347	-0.104322	3.16162	0.417697	0.530221	0.762479	Zkscan6	52712	No	0.117772
ENSMUSG00000018362	-1.41828	3.4843	80.5906	1.11008e-06	0.000199821	Kpna2	16647	No	3.69936
ENSMUSG00000018363	0.0595035	7.56503	0.741956	0.405871	0.676404	Smurf2	66313	No	0.169794
ENSMUSG00000018372	0.158244	3.76311	0.439257	0.519973	0.758451	Cep95	320162	No	0.120073
ENSMUSG00000018377	0.0283235	7.69694	0.247933	0.627508	0.823864	Vezf1	22344	No	0.0841443
ENSMUSG00000018378	0.208131	6.74888	5.24286	0.0408939	0.196073	Cuedc1	70393	No	0.707582
ENSMUSG00000018378	0.208131	6.74888	5.24286	0.0408939	0.196073	Cuedc1	103841	No	0.707582
ENSMUSG00000018379	0.0350799	7.94454	0.342245	0.569343	0.78611	Srsf1	110809	No	0.104517
ENSMUSG00000018381	-0.607356	5.92493	19.661	0.000809705	0.0167019	Abi3	66610	No	1.77723
ENSMUSG00000018387	-0.168478	1.17703	0.0690342	0.797192	0.916182	Shroom1	71774	No	0.0380185
ENSMUSG00000018395	-0.0956126	4.45501	0.560406	0.468476	0.723234	Kif3a	16568	No	0.140721
ENSMUSG00000018398	0.248504	6.90842	5.1462	0.0424927	0.200908	Septin8	20362	No	0.697003
ENSMUSG00000018401	-0.451725	6.24079	10.0915	0.00794381	0.0731973	Mtmr4	170749	No	1.13551
ENSMUSG00000018405	-0.429972	2.4654	2.60343	0.132531	0.384498	Mrm1	217038	No	0.415106
ENSMUSG00000018411	-0.762249	9.24589	81.6306	1.03723e-06	0.000191557	Mapt	17762	No	3.7177
ENSMUSG00000018412	-0.0383098	7.07573	0.212862	0.652761	0.840063	Kansl1	76719	No	0.075688
ENSMUSG00000018415	0.0439549	6.3428	0.269112	0.613334	0.813939	Gid4	66771	No	0.0894079
ENSMUSG00000018417	0.120147	6.9811	0.34043	0.570355	0.786813	Myo1b	17912	No	0.104129
ENSMUSG00000018425	-0.22352	5.54155	9.28933	0.0100956	0.084851	Dhx40	67487	No	1.07134
ENSMUSG00000018427	-0.256695	4.67149	1.25583	0.284308	0.565761	Ypel2	77864	No	0.247367
ENSMUSG00000018428	-0.115212	5.66897	2.51688	0.138546	0.392771	Akap1	11640	No	0.405861
ENSMUSG00000018433	0.058694	4.9893	0.32734	0.577761	0.790714	Nol11	68979	No	0.10198
ENSMUSG00000018442	-0.0319704	5.88863	0.111458	0.744235	0.888939	Derl2	116891	No	0.0511282
ENSMUSG00000018446	0.0769347	4.30028	0.309626	0.588108	0.797412	C1qbp	12261	No	0.0983171
ENSMUSG00000018449	0.251861	3.44937	3.37297	0.0910857	0.30993	Rpain	69723	No	0.508736
ENSMUSG00000018459	0.149818	7.07854	0.615088	0.448041	0.708735	Slc13a3	114644	No	0.149516
ENSMUSG00000018470	0.243527	1.20276	0.887234	0.364753	0.643729	Kcnab3	16499	No	0.191297
ENSMUSG00000018474	-0.0581772	8.47751	0.684033	0.424298	0.692009	Chd3	216848	No	0.159888
ENSMUSG00000018476	0.152808	7.37858	3.02192	0.10764	0.339548	Kdm6b	216850	No	0.469099
ENSMUSG00000018481	-0.0570451	7.13595	1.03065	0.329983	0.612666	Appbp2	66884	No	0.212776
ENSMUSG00000018486	0.636719	1.22733	3.70009	0.0783846	0.28477	Wnt9b	22412	No	0.545505
ENSMUSG00000018500	0.510903	1.10228	1.41686	0.256872	0.539574	Adora2b	11541	No	0.267949
ENSMUSG00000018501	-0.016018	8.80185	0.0711136	0.794237	0.915376	Ncor1	20185	No	0.0384004
ENSMUSG00000018507	-0.732255	0.863788	3.13685	0.101841	0.328887	Trpv2	22368	No	0.482954
ENSMUSG00000018509	-0.0142197	2.09807	0.00751014	0.932366	0.973349	Cenpv	73139	No	0.0117316
ENSMUSG00000018537	0.249025	4.90358	6.27222	0.0276395	0.154353	Pcgf2	22658	No	0.811485
ENSMUSG00000018541	-0.0337578	4.67117	0.112942	0.742606	0.888214	Cwc25	67480	No	0.0514825
ENSMUSG00000018547	-0.0523843	5.86277	0.678379	0.426167	0.693458	Pip4k2b	108083	No	0.15898
ENSMUSG00000018548	0.0181794	5.47945	0.0495461	0.827588	0.929711	Trim37	68729	No	0.0316518
ENSMUSG00000018554	-0.224961	2.96741	0.755646	0.4017	0.673858	Ybx2	53422	No	0.171431
ENSMUSG00000018559	-0.124656	5.63534	2.86265	0.116366	0.35598	Ctdnep1	67181	No	0.448574
ENSMUSG00000018565	-0.105829	4.06589	1.00065	0.336842	0.619599	Elp5	54351	No	0.20789
ENSMUSG00000018566	0.310583	3.55959	5.34741	0.0392447	0.191812	Slc2a4	20528	No	0.717125
ENSMUSG00000018567	0.10502	6.7641	1.13553	0.307512	0.590056	Gabarap	56486	No	0.229107
ENSMUSG00000018569	-0.557549	1.42315	2.52026	0.138304	0.392397	Cldn7	53624	No	0.406274
ENSMUSG00000018570	0.901018	0.0229477	4.1659	0.0638057	0.251874	2810408A11Rik	70419	No	0.598816
ENSMUSG00000018572	-0.025839	4.71632	0.0398113	0.845182	0.937383	Phf23	78246	No	0.0280828
ENSMUSG00000018574	0.121791	5.59527	0.864078	0.370871	0.648884	Acadvl	11370	No	0.187833
ENSMUSG00000018581	-0.314475	0.546777	0.125477	0.729298	0.881995	Dnah11	13411	No	0.0545337
ENSMUSG00000018583	0.227518	6.4681	11.8399	0.0048671	0.0536787	G3bp1	27041	No	1.2702
ENSMUSG00000018585	0.241308	3.91018	2.82224	0.118718	0.360755	Atox1	11927	No	0.442787
ENSMUSG00000018593	0.267671	10.3916	8.17109	0.0143575	0.104469	Sparc	20692	No	0.981015
ENSMUSG00000018599	0.0581513	2.79015	0.0808812	0.780941	0.907305	Mief2	237781	No	0.0422465
ENSMUSG00000018604	-0.156893	8.32211	3.73839	0.077043	0.282701	Tbx3	21386	No	0.548673
ENSMUSG00000018648	1.43326	2.75044	31.5176	0.000112368	0.00449285	Dusp14	56405	No	2.34748
ENSMUSG00000018651	0.229325	3.59263	3.18605	0.0994764	0.324555	Tada2a	217031	No	0.488712
ENSMUSG00000018654	0.218783	2.46003	0.660595	0.432135	0.697141	Ikzf1	22778	No	0.15668
ENSMUSG00000018659	0.204963	4.35472	1.71752	0.214472	0.493055	Pnpo	103711	No	0.307105
ENSMUSG00000018661	0.0312395	5.74587	0.180416	0.678511	0.854928	Cog1	16834	No	0.0680707
ENSMUSG00000018666	-0.0701183	5.62566	0.684573	0.42412	0.692009	Cbx1	12412	No	0.159888
ENSMUSG00000018669	0.0461638	3.99494	0.12935	0.725339	0.879466	Cdk5rap3	80280	No	0.055781
ENSMUSG00000018672	-0.324885	4.26001	10.7875	0.00650331	0.064241	Copz2	56358	No	1.19219
ENSMUSG00000018677	-0.0110444	6.69876	0.00327946	0.955273	0.982497	Slc25a39	68066	No	0.00766865
ENSMUSG00000018678	0.274979	5.6323	8.39979	0.0133353	0.100714	Sp2	78912	No	0.996912
ENSMUSG00000018697	0.234728	4.10443	3.35742	0.0917498	0.31096	Aatf	56321	No	0.507295
ENSMUSG00000018698	-0.87273	4.12844	14.9807	0.00221451	0.0326887	Lhx1	16869	No	1.4856
ENSMUSG00000018707	-0.114948	9.96438	2.49418	0.140179	0.394466	Dync1h1	13424	No	0.403991
ENSMUSG00000018733	0.0936085	3.07819	0.267904	0.614123	0.814483	Pex12	103737	No	0.0891181
ENSMUSG00000018736	-0.143115	6.88273	5.9264	0.0314251	0.167561	Ndel1	83431	No	0.775826
ENSMUSG00000018740	-0.302547	4.6404	7.30226	0.0191867	0.124092	Slc25a35	71998	No	0.906256
ENSMUSG00000018750	-0.010891	8.00855	0.0116721	0.915746	0.966388	Zbtb4	75580	No	0.0148484
ENSMUSG00000018752	-0.400136	3.9778	10.8961	0.00630735	0.0629302	Tnfsfm13	619441	No	1.20114
ENSMUSG00000018761	0.0999157	4.06809	0.441336	0.519005	0.75788	Mpdu1	24070	No	0.120399
ENSMUSG00000018765	-0.0761026	6.28259	0.308328	0.588881	0.79787	Fxr2	23879	No	0.0980678
ENSMUSG00000018770	-0.0765329	6.2761	0.174612	0.683404	0.857792	Atp5mc3	228033	No	0.0666183
ENSMUSG00000018774	0.0786706	1.40442	0.0837752	0.777171	0.90502	Cd68	12514	No	0.0433418
ENSMUSG00000018796	-0.203252	6.22265	1.49988	0.244122	0.525817	Acsl1	14081	No	0.279165
ENSMUSG00000018800	0.274973	6.57543	3.56079	0.0835104	0.294837	Abca5	217265	No	0.530417
ENSMUSG00000018809	0.316029	3.31991	2.15235	0.167993	0.434252	Smyd4	319822	No	0.362258
ENSMUSG00000018819	0.287007	4.39224	3.77896	0.075652	0.278915	Lsp1	16985	No	0.554528
ENSMUSG00000018820	-0.178061	5.98375	9.53789	0.00936268	0.0806049	Zfyve27	319740	No	1.09364
ENSMUSG00000018821	0.517777	2.00463	4.85234	0.0478345	0.214646	Avpi1	69534	No	0.668277
ENSMUSG00000018830	0.802845	5.51708	16.4648	0.00157929	0.026335	Myh11	17880	No	1.57947
ENSMUSG00000018841	-0.0099678	4.2349	0.0064256	0.937428	0.97522	Rad51d	19364	No	0.0108973
ENSMUSG00000018845	-0.271077	4.65525	3.22339	0.097727	0.321048	Unc45b	217012	No	0.493429
ENSMUSG00000018846	-0.163781	7.51679	8.75441	0.011915	0.0942241	Pank3	211347	No	1.02584
ENSMUSG00000018848	0.208911	4.76512	4.42341	0.0571553	0.235791	Rars1	104458	No	0.627474
ENSMUSG00000018849	-0.0187137	5.96743	0.0115372	0.916233	0.966687	Wwc1	211652	No	0.0147143
ENSMUSG00000018858	0.083948	4.54539	0.477244	0.502781	0.747255	Mrpl58	68572	No	0.126531
ENSMUSG00000018861	0.126916	2.55406	0.264013	0.61668	0.816199	Fdxr	14149	No	0.0882041
ENSMUSG00000018882	-0.0632258	3.33865	0.103614	0.753057	0.893082	Mrpl45	67036	No	0.0491086
ENSMUSG00000018899	0.150222	5.2441	0.802397	0.387944	0.662541	Irf1	16362	No	0.178787
ENSMUSG00000018900	0.0867493	6.10178	0.467946	0.506893	0.749834	Slc22a5	20520	No	0.125035
ENSMUSG00000018906	-0.0929241	5.84539	0.271973	0.611475	0.812545	P4ha2	18452	No	0.0901527
ENSMUSG00000018909	-0.286559	8.87197	18.1838	0.00109231	0.0205967	Arrb1	109689	No	1.6862
ENSMUSG00000018920	0.00132845	4.56788	8.84918e-05	0.992649	0.996771	Cxcl16	66102	No	0.00140481
ENSMUSG00000018921	0.128576	4.74972	0.901577	0.361039	0.641326	Pelp1	75273	No	0.192921
ENSMUSG00000018923	-0.113673	2.71368	0.491534	0.496577	0.743365	Med11	66172	No	0.128798
ENSMUSG00000018927	0.502343	1.23369	2.5292	0.137668	0.391835	Ccl6	20305	No	0.406897
ENSMUSG00000018931	-0.28348	5.95283	16.7243	0.00149154	0.0252854	Natd1	24083	No	1.59713
ENSMUSG00000018932	0.0352041	5.36972	0.0978225	0.759812	0.896061	Map2k3	26397	No	0.0476623
ENSMUSG00000018965	-0.0628935	6.82825	0.545048	0.4745	0.726952	Ywhah	22629	No	0.138494
ENSMUSG00000018974	0.104017	5.03378	0.44867	0.515614	0.755867	Sart3	53890	No	0.121554
ENSMUSG00000018983	0.263807	1.32953	0.237479	0.634789	0.828105	E2f2	242705	No	0.0819144
ENSMUSG00000018986	-0.119423	2.97463	0.510302	0.488633	0.737523	Slfn3	20557	No	0.132225
ENSMUSG00000018995	-0.434398	5.68235	4.9885	0.045265	0.20762	Nars2	244141	No	0.682732
ENSMUSG00000018999	0.00319215	6.56776	0.00130143	0.971814	0.988574	Slc35b4	58246	No	0.00499082
ENSMUSG00000019039	-0.201401	5.19393	2.65292	0.129239	0.378721	Dalrd3	67789	No	0.42168
ENSMUSG00000019054	-0.0224718	5.4536	0.0459048	0.833936	0.933181	Fis1	66437	No	0.0300341
ENSMUSG00000019055	-0.0553128	5.97792	0.411603	0.533186	0.763766	Plod1	18822	No	0.11704
ENSMUSG00000019066	0.406359	4.44588	9.18901	0.0104104	0.0863939	Rab3d	19340	No	1.06352
ENSMUSG00000019080	0.38392	1.39703	1.3563	0.266747	0.548119	Mfsd3	69572	No	0.261125
ENSMUSG00000019082	0.0311939	4.29952	0.0380429	0.848611	0.938662	Slc25a22	68267	No	0.0274906
ENSMUSG00000019087	-0.112952	7.66904	1.75832	0.209453	0.486517	Atp6ap1	54411	No	0.312902
ENSMUSG00000019088	-0.396171	4.84004	7.56187	0.0175661	0.116298	Dnase1l1	69537	No	0.934429
ENSMUSG00000019122	0.145241	0.419734	0.0925836	0.766115	0.899162	Ccl9	20308	No	0.046162
ENSMUSG00000019124	0.036586	3.61802	0.0611691	0.808827	0.921183	Scrn1	69938	No	0.0356539
ENSMUSG00000019132	-0.0214845	8.16801	0.085398	0.775088	0.904111	BC005537	79555	No	0.0437782
ENSMUSG00000019139	-0.135221	6.16349	4.58313	0.0534491	0.228264	Isyna1	71780	No	0.641563
ENSMUSG00000019143	-0.130995	4.52539	1.99889	0.182758	0.45416	Hars2	70791	No	0.342791
ENSMUSG00000019158	0.218425	2.9559	1.36755	0.264874	0.546419	Tmem160	69094	No	0.262474
ENSMUSG00000019173	0.0636085	7.22014	0.503511	0.491482	0.739573	Rab5c	19345	No	0.131019
ENSMUSG00000019179	-0.149679	6.22789	1.32823	0.271499	0.553292	Mdh2	17448	No	0.257046
ENSMUSG00000019188	0.00940016	6.36769	0.0127364	0.912006	0.965083	H13	14950	No	0.0154355
ENSMUSG00000019189	0.035251	6.64768	0.276777	0.608381	0.810985	Rnf145	74315	No	0.0909872
ENSMUSG00000019194	0.518654	4.82769	20.0419	0.000751357	0.0158607	Scn1b	20266	No	1.79968
ENSMUSG00000019210	-0.0268972	6.25785	0.0264282	0.873557	0.949211	Atp6v1e1	11973	No	0.0226371
ENSMUSG00000019214	0.406778	0.594888	0.993942	0.338405	0.621058	Chtf18	214901	No	0.206868
ENSMUSG00000019232	-1.68363	0.814976	5.50189	0.036951	0.184311	Etnppl	71760	No	0.734448
ENSMUSG00000019254	0.0209614	6.19187	0.0303841	0.864519	0.945264	Ppp1r12c	232807	No	0.0244469
ENSMUSG00000019256	0.194029	5.15087	1.29834	0.276689	0.558255	Ahr	11622	No	0.253168
ENSMUSG00000019261	-0.0384532	5.03637	0.148841	0.706378	0.870823	Map1s	270058	No	0.0600701
ENSMUSG00000019278	1.33118	4.1594	14.4712	0.00249864	0.0350123	Dpep1	13479	No	1.45578
ENSMUSG00000019295	-0.00589114	4.6019	0.0032247	0.955647	0.982679	Tmem129	68366	No	0.00758841
ENSMUSG00000019297	-0.0416283	3.79915	0.0467938	0.832363	0.93222	Nop9	67842	No	0.0304815
ENSMUSG00000019302	-0.190915	6.857	5.74098	0.0337082	0.174483	Atp6v0a1	11975	No	0.758246
ENSMUSG00000019303	2.28239	1.78818	37.8622	4.86129e-05	0.0024751	Psmc3ip	19183	No	2.60641
ENSMUSG00000019312	-0.177776	4.44512	1.47477	0.247887	0.530089	Grb7	14786	No	0.275651
ENSMUSG00000019320	-0.310881	1.63797	1.5511	0.236678	0.517515	Noxo1	71893	No	0.286077
ENSMUSG00000019326	0.462359	3.72104	8.18297	0.0143022	0.104331	Aoc3	11754	No	0.981588
ENSMUSG00000019338	0.011454	5.6339	0.0199428	0.890033	0.955889	Zfp687	78266	No	0.0195928
ENSMUSG00000019359	1.33393	2.21981	13.5929	0.00309533	0.0398068	Gdpd2	71584	No	1.40004
ENSMUSG00000019362	0.200045	4.04525	2.01025	0.18161	0.452989	D8Ertd738e	101966	No	0.343912
ENSMUSG00000019370	-0.22005	7.81017	14.1046	0.00272967	0.0370374	Calm3	12315	No	1.43136
ENSMUSG00000019373	0.208926	5.28342	5.52474	0.0366255	0.183343	Cops3	26572	No	0.736736
ENSMUSG00000019428	-0.0615669	6.7829	1.04784	0.326143	0.608419	Fkbp8	14232	No	0.215797
ENSMUSG00000019432	0.0110769	7.13084	0.0296923	0.866054	0.946146	Ddx39b	53817	No	0.024042
ENSMUSG00000019433	0.159762	4.78304	3.72643	0.0774588	0.283499	Gipc1	67903	No	0.547448
ENSMUSG00000019437	-0.221918	3.82638	1.66858	0.220706	0.501091	Tlcd1	68385	No	0.300083
ENSMUSG00000019461	0.399068	5.0533	28.7265	0.000169219	0.00592018	Plscr3	70310	No	2.22766
ENSMUSG00000019464	0.109545	3.22822	0.514241	0.486994	0.736529	Ptger1	19216	No	0.13281
ENSMUSG00000019467	0.156719	3.98158	1.37526	0.263601	0.544995	Arhgef25	52666	No	0.263607
ENSMUSG00000019470	-0.0633607	5.53191	0.610407	0.449732	0.709962	Xab2	67439	No	0.148765
ENSMUSG00000019471	-0.134342	6.2501	4.24826	0.0615818	0.246707	Cdc37	12539	No	0.607818
ENSMUSG00000019478	-0.0904213	3.96988	0.64911	0.436062	0.70023	Rab4a	19341	No	0.154759
ENSMUSG00000019487	0.0718205	5.26845	0.302256	0.592529	0.800317	Trip10	106628	No	0.0967378
ENSMUSG00000019494	0.118336	4.87728	1.29562	0.277167	0.558775	Cops6	26893	No	0.252763
ENSMUSG00000019505	-0.329153	8.73381	4.67182	0.0515159	0.223236	Ubb	22187	No	0.651236
ENSMUSG00000019518	-0.183298	4.64343	3.47236	0.0869773	0.301339	Ap4m1	11781	No	0.520945
ENSMUSG00000019528	0.104994	4.81455	0.615466	0.447905	0.708689	Gyg1	27357	No	0.149544
ENSMUSG00000019539	0.255511	4.12566	4.00104	0.0685561	0.262281	Rcn3	52377	No	0.581233
ENSMUSG00000019558	0.222969	6.42672	3.12298	0.10252	0.330108	Slc6a8	102857	No	0.481343
ENSMUSG00000019564	-0.842881	4.07492	14.5932	0.0024269	0.0344692	Arid3a	13496	No	1.46257
ENSMUSG00000019577	0.015995	3.71255	0.00998249	0.922059	0.969323	Pdk4	27273	No	0.0135314
ENSMUSG00000019578	-0.100738	5.42487	1.23828	0.287536	0.569329	Ubxn6	66530	No	0.244636
ENSMUSG00000019579	0.134283	4.17325	2.37398	0.149245	0.407475	Mydgf	28106	No	0.389899
ENSMUSG00000019590	-0.425551	4.0298	7.28635	0.0192917	0.124432	Cyb561	13056	No	0.905066
ENSMUSG00000019647	0.197535	7.29272	1.93607	0.189282	0.462775	Sema6a	20358	No	0.33463
ENSMUSG00000019659	-0.0749052	4.20115	0.643308	0.438067	0.701793	Ccdc12	72654	No	0.153791
ENSMUSG00000019689	-0.388632	2.21425	2.03154	0.179482	0.449224	Fmc1	66117	No	0.347537
ENSMUSG00000019699	0.0234578	7.25137	0.0272207	0.871693	0.948804	Akt3	23797	No	0.0228234
ENSMUSG00000019710	-0.431435	5.43461	18.1356	0.00110332	0.0207063	Mrpl24	67707	No	1.6839
ENSMUSG00000019715	-0.0994707	5.87617	0.909035	0.359129	0.639779	Gle1	74412	No	0.19397
ENSMUSG00000019718	1.1932	3.02718	35.2167	6.79735e-05	0.00313998	L3hypdh	67217	No	2.50307
ENSMUSG00000019726	0.112909	7.47712	0.942447	0.350757	0.632243	Lyst	17101	No	0.199116
ENSMUSG00000019731	-0.0361628	6.25166	0.198683	0.663699	0.846857	Slc35e1	270066	No	0.0721899
ENSMUSG00000019734	0.148278	3.65119	0.583013	0.459842	0.717039	Tmc4	353499	No	0.144457
ENSMUSG00000019737	0.124048	3.25777	0.22997	0.640143	0.830824	Syne4	233066	No	0.080491
ENSMUSG00000019738	-0.152983	3.00097	0.863924	0.370912	0.648884	Polr2i	69920	No	0.187833
ENSMUSG00000019761	-0.288585	1.04753	0.605131	0.45165	0.711652	Krt10	16661	No	0.147733
ENSMUSG00000019762	-0.0459067	3.00343	0.0258673	0.874893	0.949819	Iyd	70337	No	0.0223589
ENSMUSG00000019763	-0.818032	5.28997	29.9582	0.000140759	0.00524595	Rmnd1	66084	No	2.28018
ENSMUSG00000019767	1.29376	1.54499	11.1523	0.00587201	0.0605177	Ccdc170	100504234	No	1.21812
ENSMUSG00000019768	0.901	3.83837	13.9464	0.00283701	0.0376003	Esr1	13982	No	1.42481
ENSMUSG00000019773	-0.369332	2.0453	2.37483	0.149178	0.407457	Fbxo5	67141	No	0.389918
ENSMUSG00000019774	-0.171922	3.35554	0.942194	0.35082	0.632243	Mtrf1l	108853	No	0.199116
ENSMUSG00000019775	-1.52985	1.72137	6.11352	0.0293052	0.160269	Rgs17	56533	No	0.79515
ENSMUSG00000019777	0.118472	5.50168	3.16766	0.100353	0.326146	Hdac2	15182	No	0.486588
ENSMUSG00000019779	0.0948766	5.65343	0.597841	0.454323	0.713828	Frk	14302	No	0.146406
ENSMUSG00000019782	-0.168348	4.5426	1.56741	0.23437	0.515153	Rwdd1	66521	No	0.288064
ENSMUSG00000019789	0.107445	3.65624	0.572885	0.463676	0.719482	Hey2	15214	No	0.14298
ENSMUSG00000019790	-0.0175339	6.66899	0.0451025	0.83537	0.934123	Stxbp5	78808	No	0.0295961
ENSMUSG00000019791	-0.0929615	4.4313	0.584495	0.459285	0.71672	Hint3	66847	No	0.144651
ENSMUSG00000019792	0.248809	3.98672	4.3474	0.0590275	0.240505	Trmt11	73681	No	0.618876
ENSMUSG00000019794	-0.0515774	4.37511	0.170909	0.686577	0.858763	Katna1	23924	No	0.0661268
ENSMUSG00000019795	-0.052911	5.53671	0.489644	0.49739	0.743587	Pcmt1	18537	No	0.128668
ENSMUSG00000019796	0.506985	2.67572	8.2159	0.0141501	0.103952	Lrp11	237253	No	0.983166
ENSMUSG00000019797	-0.124637	4.17933	1.44076	0.253111	0.536199	Mtres1	67851	No	0.270674
ENSMUSG00000019802	0.00146953	7.43125	0.000652515	0.980039	0.990448	Sec63	140740	No	0.00416846
ENSMUSG00000019804	-0.156418	6.53887	4.02251	0.067914	0.260554	Snx3	54198	No	0.584103
ENSMUSG00000019806	-0.135132	4.72058	1.16032	0.302519	0.58472	Aig1	66253	No	0.233052
ENSMUSG00000019808	0.0280666	1.40297	0.017832	0.895976	0.957927	Adat2	66757	No	0.0186674
ENSMUSG00000019809	-0.0460751	4.76852	0.212573	0.652979	0.840146	Pex3	56535	No	0.0756451
ENSMUSG00000019810	0.626478	6.94146	9.89303	0.00842129	0.0751956	Fuca2	66848	No	1.12381
ENSMUSG00000019813	0.241701	2.71195	2.28676	0.15629	0.416988	Cep57l1	103268	No	0.379876
ENSMUSG00000019814	0.278841	4.00739	6.99081	0.0213705	0.1328	Ltv1	353258	No	0.8768
ENSMUSG00000019817	-0.00443669	7.99459	0.00193842	0.965605	0.986104	Plagl1	22634	No	0.00607746
ENSMUSG00000019818	0.077681	8.12252	1.33142	0.270953	0.55255	Cd164	53599	No	0.257629
ENSMUSG00000019820	0.0177833	9.23623	0.0558462	0.81716	0.924552	Utrn	22288	No	0.0340688
ENSMUSG00000019822	0.318919	4.59075	4.38221	0.0581611	0.238299	Smpd2	20598	No	0.622878
ENSMUSG00000019823	-0.084213	4.40007	0.252292	0.62453	0.822077	Mical1	171580	No	0.0850874
ENSMUSG00000019826	-0.122482	4.60155	1.05754	0.324004	0.606218	Zbtb24	268294	No	0.217371
ENSMUSG00000019831	0.00163237	0.511063	4.14317e-05	0.99497	0.997917	Wasf1	83767	No	0.000905781
ENSMUSG00000019832	0.230167	2.29008	1.59153	0.231013	0.511167	Rab32	67844	No	0.291437
ENSMUSG00000019837	-0.00292819	4.56017	0.000417396	0.984035	0.991887	Gtf3c6	67371	No	0.0035377
ENSMUSG00000019838	0.158514	4.70103	0.787355	0.39229	0.665503	Slc16a10	72472	No	0.17685
ENSMUSG00000019841	-0.285054	7.21317	9.22878	0.0102842	0.085846	Rev3l	19714	No	1.06628
ENSMUSG00000019842	-0.294073	4.5976	4.04321	0.0673015	0.259588	Traf3ip2	103213	No	0.585716
ENSMUSG00000019843	-0.320902	7.08092	18.7648	0.000969214	0.0188482	Fyn	14360	No	1.72473
ENSMUSG00000019845	-0.179149	1.68624	0.550471	0.472358	0.725571	Tube1	71924	No	0.13932
ENSMUSG00000019846	-0.233043	5.50683	2.88122	0.115304	0.354396	Lama4	16775	No	0.450512
ENSMUSG00000019849	-0.0710306	5.56203	0.743361	0.40544	0.676001	Prep	19072	No	0.170053
ENSMUSG00000019850	0.708613	4.58042	21.2951	0.000591262	0.0136124	Tnfaip3	21929	No	1.86607
ENSMUSG00000019851	0.202038	3.24416	0.441804	0.518787	0.757717	Perp	64058	No	0.120493
ENSMUSG00000019852	0.0893333	6.92311	0.706848	0.416884	0.685967	Arfgef3	215821	No	0.163697
ENSMUSG00000019854	-0.104696	5.53578	1.12552	0.309561	0.591998	Reps1	19707	No	0.22768
ENSMUSG00000019856	-0.0562392	5.40739	0.198001	0.664237	0.847207	Fam184a	75906	No	0.0720105
ENSMUSG00000019857	0.141784	3.95115	0.964606	0.345363	0.626637	Asf1a	66403	No	0.202984
ENSMUSG00000019861	0.0112671	6.38229	0.0405143	0.84384	0.937171	Gopc	94221	No	0.0281812
ENSMUSG00000019863	-0.234579	3.73961	2.55993	0.135512	0.388414	Qrsl1	76563	No	0.410705
ENSMUSG00000019864	0.0396799	4.67773	0.13106	0.723613	0.878827	Rtn4ip1	170728	No	0.0560966
ENSMUSG00000019866	0.158941	3.86892	1.63722	0.224827	0.504826	Crybg1	11630	No	0.296859
ENSMUSG00000019868	0.155802	4.33385	1.31078	0.274513	0.556432	Vta1	66201	No	0.254588
ENSMUSG00000019868	0.155802	4.33385	1.31078	0.274513	0.556432	Vta1	125179616	No	0.254588
ENSMUSG00000019872	0.138893	6.80128	0.518338	0.4853	0.735369	Smpdl3a	57319	No	0.133495
ENSMUSG00000019873	-0.0456612	7.62153	0.452897	0.513678	0.754268	Reep3	28193	No	0.122474
ENSMUSG00000019876	0.0737147	0.23303	0.019552	0.891108	0.956286	Pkib	18768	No	0.0194121
ENSMUSG00000019877	0.0180793	8.37747	0.0855873	0.774847	0.903977	Serinc1	56442	No	0.0438426
ENSMUSG00000019878	0.0342629	4.87739	0.14772	0.707429	0.871099	Hsf2	15500	No	0.0599326
ENSMUSG00000019880	0.283498	0.542501	0.894743	0.362801	0.642528	Rspo3	72780	No	0.192108
ENSMUSG00000019883	0.144133	4.68877	0.974669	0.342953	0.624946	Echdc1	52665	No	0.204158
ENSMUSG00000019889	-0.037092	7.01911	0.249988	0.6261	0.823064	Ptprk	19272	No	0.0845662
ENSMUSG00000019891	-0.11338	4.41659	1.38067	0.262712	0.544776	Dcbld1	66686	No	0.263782
ENSMUSG00000019892	0.985517	0.18211	4.56024	0.0539621	0.229243	Lrriq1	74978	No	0.639705
ENSMUSG00000019894	0.181144	4.11201	0.690713	0.422105	0.690565	Slc6a15	103098	No	0.160795
ENSMUSG00000019897	-0.248925	4.8852	2.75312	0.122879	0.36856	Ccdc59	52713	No	0.433492
ENSMUSG00000019899	0.885985	4.10126	3.83295	0.0738481	0.275224	Lama2	16773	No	0.560314
ENSMUSG00000019906	0.183232	0.653067	0.454944	0.512746	0.753636	Lin7a	108030	No	0.122838
ENSMUSG00000019907	-0.0398331	7.86871	0.466059	0.507735	0.750482	Ppp1r12a	17931	No	0.12466
ENSMUSG00000019913	-0.067058	4.49074	0.0788157	0.783677	0.909383	Sim1	20464	No	0.0412533
ENSMUSG00000019916	-0.0473525	5.98328	0.214755	0.651335	0.838942	P4ha1	18451	No	0.0762683
ENSMUSG00000019917	0.0101984	5.51153	0.0154485	0.903136	0.961519	Septin10	103080	No	0.0170423
ENSMUSG00000019920	-0.115456	7.33548	2.16103	0.167204	0.432996	Lims1	110829	No	0.363516
ENSMUSG00000019923	0.113692	5.55398	1.90006	0.193157	0.467548	Zwint	52696	No	0.330174
ENSMUSG00000019927	-0.0637	4.95119	0.414179	0.531929	0.763244	Ube2d1	216080	No	0.117337
ENSMUSG00000019929	1.61128	2.25352	10.8448	0.00639916	0.0636083	Dcn	13179	No	1.19649
ENSMUSG00000019942	1.11255	1.1545	8.36117	0.0135018	0.101327	Cdk1	12534	No	0.994274
ENSMUSG00000019943	0.023214	8.0064	0.0714855	0.793713	0.915216	Atp2b1	67972	No	0.0384764
ENSMUSG00000019944	-0.397471	4.64787	3.28555	0.0948974	0.315714	Rhobtb1	69288	No	0.500706
ENSMUSG00000019945	-0.155446	2.18048	0.66006	0.432317	0.697276	Cabcoco1	73287	No	0.156595
ENSMUSG00000019947	-0.10181	8.40306	2.28361	0.156552	0.417454	Arid5b	71371	No	0.379392
ENSMUSG00000019948	-0.146582	2.95989	0.718062	0.413316	0.683228	Actr6	67019	No	0.165435
ENSMUSG00000019951	-0.0833745	6.83966	1.44996	0.251684	0.534365	Bltp3b	75089	No	0.272162
ENSMUSG00000019952	-0.117178	4.29628	1.78163	0.206653	0.483719	Poc1b	382406	No	0.315407
ENSMUSG00000019960	-0.00663625	6.22121	0.00930592	0.924737	0.970067	Dusp6	67603	No	0.0131983
ENSMUSG00000019961	-0.0897595	6.90259	1.67278	0.220161	0.500548	Tmpo	21917	No	0.300554
ENSMUSG00000019966	-0.330361	7.39999	13.9868	0.00280913	0.0375204	Kitl	17311	No	1.42573
ENSMUSG00000019969	0.0597185	6.19788	0.727373	0.410389	0.681309	Psen1	19164	No	0.166656
ENSMUSG00000019970	-0.119376	9.3752	1.48805	0.245886	0.527849	Sgk1	20393	No	0.27749
ENSMUSG00000019971	0.265739	5.30734	2.87648	0.115575	0.354396	Cep290	216274	No	0.450512
ENSMUSG00000019975	0.0913694	4.96101	0.970059	0.344054	0.625717	Ikbip	67454	No	0.203622
ENSMUSG00000019977	0.0960863	6.07752	0.89122	0.363715	0.64317	Hbs1l	56422	No	0.191674
ENSMUSG00000019978	0.11458	7.67661	1.35063	0.267698	0.548617	Epb41l2	13822	No	0.260731
ENSMUSG00000019979	-0.126516	5.24389	1.41996	0.25638	0.538993	Apaf1	11783	No	0.268417
ENSMUSG00000019984	-0.0418802	5.54424	0.204019	0.659529	0.843806	Med23	70208	No	0.0737572
ENSMUSG00000019986	0.03259	4.89288	0.117993	0.737148	0.88495	Ahi1	52906	No	0.0530813
ENSMUSG00000019987	-1.02963	-0.275532	3.73129	0.0772895	0.283203	Arg1	11846	No	0.547902
ENSMUSG00000019988	-0.248518	4.43968	7.32013	0.0190696	0.123615	Nedd1	17997	No	0.90793
ENSMUSG00000019989	0.218363	4.01142	0.957408	0.347102	0.628854	Enpp3	209558	No	0.20145
ENSMUSG00000019990	-0.0853179	5.26722	0.191423	0.669484	0.850144	Pde7b	29863	No	0.0705073
ENSMUSG00000019996	0.280646	5.52675	2.05333	0.177337	0.446408	Map7	17761	No	0.350268
ENSMUSG00000019997	0.303353	10.2863	5.79409	0.0330347	0.172782	Ccn2	14219	No	0.762501
ENSMUSG00000019998	-0.200936	6.57024	7.83427	0.0160366	0.110485	Stx7	53331	No	0.956696
ENSMUSG00000020003	-0.208539	4.75666	1.72464	0.213586	0.491981	Pex7	18634	No	0.308052
ENSMUSG00000020007	0.174416	0.00163534	0.110139	0.745694	0.889791	Il20ra	237313	No	0.0507122
ENSMUSG00000020009	-0.401866	6.66902	8.36593	0.0134811	0.101225	Ifngr1	15979	No	0.99471
ENSMUSG00000020014	1.3702	2.79426	15.7655	0.00184753	0.029367	Cfap54	380654	No	1.53214
ENSMUSG00000020015	0.0377076	6.12634	0.14955	0.705717	0.870649	Cdk17	237459	No	0.060157
ENSMUSG00000020018	-0.364069	2.4609	4.11312	0.065282	0.255158	Snrpf	69878	No	0.593192
ENSMUSG00000020019	0.230331	8.06395	10.3238	0.00742486	0.0702336	Ntn4	57764	No	1.15346
ENSMUSG00000020021	-0.187521	6.70572	3.20765	0.0984599	0.32216	Fgd6	13998	No	0.491928
ENSMUSG00000020022	-0.315107	5.36794	4.3387	0.0592465	0.240936	Ndufa12	66414	No	0.618099
ENSMUSG00000020023	-0.420944	6.72552	43.327	2.56798e-05	0.00160769	Tmcc3	319880	No	2.7938
ENSMUSG00000020024	0.0454716	5.14363	0.254072	0.623323	0.821099	Cep83	77048	No	0.0856043
ENSMUSG00000020027	0.783039	4.23957	10.0472	0.00804751	0.0734464	Socs2	216233	No	1.13403
ENSMUSG00000020029	-0.426655	7.712	4.25179	0.0614886	0.246542	Nudt4	71207	No	0.60811
ENSMUSG00000020032	0.37967	5.74729	7.24664	0.0195566	0.125124	Nuak1	77976	No	0.90266
ENSMUSG00000020034	-0.276664	5.1456	14.6099	0.00241727	0.0344692	Tcp11l2	216198	No	1.46257
ENSMUSG00000020038	-0.38083	3.21432	1.45091	0.251536	0.534211	Cry1	12952	No	0.272287
ENSMUSG00000020042	-0.359451	2.36151	0.891548	0.36363	0.643126	Abtb3	74007	No	0.191704
ENSMUSG00000020044	0.27292	11.7282	5.20318	0.0415414	0.1979	Timp3	21859	No	0.703555
ENSMUSG00000020048	-0.186077	9.21689	3.76991	0.0759598	0.279734	Hsp90b1	22027	No	0.553254
ENSMUSG00000020051	0.109491	6.91165	0.120821	0.734149	0.883947	Pah	18478	No	0.0535736
ENSMUSG00000020053	-0.360585	2.90992	1.31168	0.274356	0.556378	Igf1	16000	No	0.25463
ENSMUSG00000020056	-0.0271919	4.02958	0.0565329	0.816062	0.923968	Washc3	67282	No	0.0343429
ENSMUSG00000020057	-0.311172	5.75761	2.67151	0.128028	0.376644	Dram1	71712	No	0.424069
ENSMUSG00000020062	-0.0288975	5.92655	0.0204853	0.888559	0.95527	Slc5a8	216225	No	0.0198739
ENSMUSG00000020063	-0.209819	5.34402	3.18894	0.0993401	0.324184	Sirt1	93759	No	0.489209
ENSMUSG00000020064	0.109358	6.42455	0.690717	0.422104	0.690565	Herc4	67345	No	0.160795
ENSMUSG00000020069	-0.078803	5.4897	0.324111	0.579618	0.791871	Hnrnph3	432467	No	0.101345
ENSMUSG00000020070	0.0975063	5.16175	0.670926	0.428652	0.694667	Rufy2	70432	No	0.158223
ENSMUSG00000020072	0.175664	2.72661	0.526325	0.482026	0.732609	Pbld2	67307	No	0.135128
ENSMUSG00000020074	-0.0787765	7.21426	0.830135	0.380122	0.657213	Ccar1	67500	No	0.182294
ENSMUSG00000020075	0.0756762	6.18007	0.65783	0.433075	0.697868	Ddx21	56200	No	0.156227
ENSMUSG00000020076	-0.0276239	6.70641	0.131957	0.722713	0.878371	Ddx50	94213	No	0.056322
ENSMUSG00000020077	0.0393995	7.03846	0.170019	0.687345	0.859241	Srgn	19073	No	0.0658849
ENSMUSG00000020078	0.122067	6.04633	2.07062	0.175658	0.444486	Vps26a	30930	No	0.352142
ENSMUSG00000020079	0.0739969	3.89565	0.500589	0.492716	0.74044	Supv3l1	338359	No	0.13051
ENSMUSG00000020080	0.440868	1.39405	1.00548	0.335724	0.61826	Hkdc1	216019	No	0.208829
ENSMUSG00000020083	0.612971	0.119516	2.06637	0.17607	0.44472	Fam241b	69894	No	0.351914
ENSMUSG00000020085	0.0688337	3.73917	0.309536	0.588161	0.797412	Aifm2	71361	No	0.0983171
ENSMUSG00000020086	-0.0692328	3.44418	0.44187	0.518757	0.757717	Macroh2a2	404634	No	0.120493
ENSMUSG00000020087	-0.0665287	4.03349	0.173074	0.684717	0.858543	Tysnd1	71767	No	0.0662381
ENSMUSG00000020088	0.0410506	6.72143	0.283406	0.604167	0.808464	Sar1a	20224	No	0.0923394
ENSMUSG00000020089	0.0989508	3.08567	0.55499	0.470585	0.7246	Ppa1	67895	No	0.139902
ENSMUSG00000020091	-0.126126	8.00721	1.97849	0.184845	0.456489	Eif4ebp2	13688	No	0.340569
ENSMUSG00000020092	0.0374363	5.11467	0.0819929	0.779484	0.906646	Pald1	27355	No	0.0425622
ENSMUSG00000020097	0.0875329	5.99521	0.739373	0.406666	0.677096	Sgpl1	20397	No	0.16935
ENSMUSG00000020098	0.0585586	4.25398	0.0249642	0.877076	0.950671	Pcbd1	13180	No	0.0219696
ENSMUSG00000020099	-0.0582878	6.94799	0.215669	0.650649	0.838598	Unc5b	107449	No	0.0764464
ENSMUSG00000020100	0.302398	5.97236	2.94911	0.111525	0.347047	Slc29a3	71279	No	0.459612
ENSMUSG00000020101	-0.120586	5.05082	0.406553	0.535667	0.76553	Vsir	74048	No	0.116038
ENSMUSG00000020102	-0.773166	7.37349	7.33905	0.0189466	0.12301	Slc16a7	20503	No	0.91006
ENSMUSG00000020105	-0.141252	4.39274	0.500979	0.492551	0.74044	Lrig3	320398	No	0.13051
ENSMUSG00000020107	-0.156266	5.51145	4.79862	0.048896	0.217427	Anapc16	52717	No	0.662686
ENSMUSG00000020108	-0.21809	4.42589	1.63748	0.224792	0.504826	Ddit4	74747	No	0.296859
ENSMUSG00000020109	0.00724475	5.96602	0.0103851	0.920509	0.968264	Dnajb12	56709	No	0.0140063
ENSMUSG00000020111	-0.352956	6.55363	19.1367	0.000898923	0.017923	Micu1	216001	No	1.74659
ENSMUSG00000020114	-0.0241547	6.74349	0.0805066	0.781434	0.907583	Cand1	71902	No	0.0421136
ENSMUSG00000020115	0.0248333	6.03181	0.0935397	0.764951	0.898527	Tbk1	56480	No	0.0464687
ENSMUSG00000020116	0.219117	3.96375	2.31171	0.154232	0.414052	Pno1	66249	No	0.382945
ENSMUSG00000020120	-0.0451764	2.83976	0.0325032	0.859928	0.943533	Plek	56193	No	0.025243
ENSMUSG00000020121	-0.137993	9.37413	1.38541	0.261937	0.544076	Srgap1	117600	No	0.26434
ENSMUSG00000020122	-0.175261	5.33237	0.556187	0.470118	0.724388	Egfr	13649	No	0.140029
ENSMUSG00000020123	-0.624662	2.73939	3.28425	0.0949555	0.315796	Avpr1a	54140	No	0.500594
ENSMUSG00000020124	-0.0857242	6.97677	0.952847	0.34821	0.629796	Usp15	14479	No	0.2008
ENSMUSG00000020128	0.0318137	7.07216	0.175139	0.682956	0.85739	Vps54	245944	No	0.0668218
ENSMUSG00000020130	0.393961	5.81241	15.0438	0.00218203	0.0324103	Tbc1d15	66687	No	1.48932
ENSMUSG00000020131	0.162368	1.31318	0.443528	0.517987	0.757246	Pcsk4	18551	No	0.120763
ENSMUSG00000020132	-0.0385177	6.9792	0.314135	0.585437	0.796012	Rab21	216344	No	0.0990805
ENSMUSG00000020133	-0.0602391	3.81921	0.356699	0.561415	0.781742	2310011J03Rik	66374	No	0.106937
ENSMUSG00000020134	0.0661721	5.86415	0.813603	0.384755	0.660412	Peli1	67245	No	0.180185
ENSMUSG00000020135	0.868552	3.2628	14.1633	0.00269103	0.0367678	Apc2	23805	No	1.43453
ENSMUSG00000020137	-0.225069	5.66852	5.29024	0.0401364	0.194272	Thap2	66816	No	0.711591
ENSMUSG00000020140	1.68023	1.66821	32.6343	9.61128e-05	0.00404695	Lgr5	14160	No	2.39287
ENSMUSG00000020142	0.725797	3.37806	14.3108	0.00259676	0.0359068	Slc1a4	55963	No	1.44482
ENSMUSG00000020143	0.381742	2.95746	3.4867	0.0864031	0.300736	Dock2	94176	No	0.521815
ENSMUSG00000020149	-0.0593311	7.69682	0.583686	0.459589	0.716802	Rab1a	19324	No	0.144601
ENSMUSG00000020150	0.675311	2.30526	13.8673	0.00289255	0.0381592	Gamt	14431	No	1.4184
ENSMUSG00000020151	0.092769	2.07596	0.159263	0.696827	0.865164	Ptprr	19279	No	0.0629016
ENSMUSG00000020152	0.146244	8.04426	6.3187	0.0271731	0.152575	Actr2	66713	No	0.816516
ENSMUSG00000020153	0.0137564	4.53486	0.0139922	0.907791	0.963538	Ndufs7	75406	No	0.0161312
ENSMUSG00000020154	-0.18456	10.6716	5.15226	0.0423903	0.200623	Ptprb	19263	No	0.697619
ENSMUSG00000020155	0.153045	1.91381	0.61	0.449879	0.710116	Kcnmb1	16533	No	0.148671
ENSMUSG00000020156	-0.0928192	5.71507	1.12595	0.309473	0.591977	Pwwp3a	68114	No	0.227695
ENSMUSG00000020160	0.304311	5.16675	5.61953	0.0353111	0.179812	Meis1	17268	No	0.745182
ENSMUSG00000020163	0.0151481	4.66953	0.0100262	0.921889	0.969323	Uqcr11	66594	No	0.0135314
ENSMUSG00000020166	0.00447736	5.91704	0.00370833	0.952442	0.981458	Cnot2	72068	No	0.00812842
ENSMUSG00000020167	-0.102905	5.58265	1.98423	0.184255	0.455832	Tcf3	21423	No	0.341195
ENSMUSG00000020169	0.287351	1.30586	0.647789	0.436517	0.700526	Best3	382427	No	0.154576
ENSMUSG00000020170	-0.144877	7.10317	3.3493	0.092099	0.311448	Frs2	327826	No	0.506615
ENSMUSG00000020171	-0.153127	3.57714	1.79112	0.205526	0.482434	Yeats4	64050	No	0.316562
ENSMUSG00000020173	0.144491	4.88136	1.37771	0.263198	0.544995	Cobl	12808	No	0.263607
ENSMUSG00000020175	0.13568	3.00756	0.4986	0.49356	0.740885	Rab36	76877	No	0.130249
ENSMUSG00000020176	0.0401188	6.34136	0.339569	0.570836	0.786816	Grb10	14783	No	0.104127
ENSMUSG00000020178	-0.0954906	2.62684	0.13495	0.719732	0.876696	Adora2a	11540	No	0.0571511
ENSMUSG00000020180	0.0714543	4.3238	0.32856	0.577062	0.790564	Snrpd3	67332	No	0.102063
ENSMUSG00000020181	0.264493	2.0774	0.226042	0.642988	0.832699	Nav3	260315	No	0.079512
ENSMUSG00000020182	-0.462539	2.94539	1.71826	0.21438	0.493055	Ddc	13195	No	0.307105
ENSMUSG00000020183	0.408521	7.57269	8.00372	0.0151645	0.107476	Cpm	70574	No	0.968687
ENSMUSG00000020184	0.0597474	6.30033	0.267103	0.614647	0.814841	Mdm2	17246	No	0.0889274
ENSMUSG00000020185	0.379516	2.23341	3.0903	0.104142	0.333624	E2f7	52679	No	0.476743
ENSMUSG00000020186	-0.123989	4.1278	1.48124	0.246909	0.529205	Csrp2	13008	No	0.276376
ENSMUSG00000020189	0.0585069	7.69419	0.479081	0.501976	0.746375	Osbpl8	237542	No	0.127043
ENSMUSG00000020190	-0.108076	6.76517	0.528176	0.481273	0.73222	Mknk2	17347	No	0.135358
ENSMUSG00000020193	0.00600283	0.710483	0.000658185	0.979953	0.990448	Zpbp	53604	No	0.00416846
ENSMUSG00000020196	0.0667239	6.8319	0.453912	0.513215	0.753976	Cabin1	104248	No	0.122642
ENSMUSG00000020198	-0.114243	7.11999	2.72409	0.124681	0.371311	Ap3d1	11776	No	0.430262
ENSMUSG00000020205	0.566063	3.97278	13.3418	0.00329558	0.0411616	Phlda1	21664	No	1.38551
ENSMUSG00000020211	-0.0258387	5.11724	0.0391373	0.846479	0.937729	Sf3a2	20222	No	0.0279225
ENSMUSG00000020212	0.0992879	2.80732	0.382785	0.547649	0.772739	Mdm1	17245	No	0.111967
ENSMUSG00000020218	-0.471522	5.12638	6.51675	0.0252877	0.14685	Wif1	24117	No	0.833127
ENSMUSG00000020219	0.158329	3.29095	0.635988	0.440619	0.702875	Timm13	30055	No	0.153122
ENSMUSG00000020220	-0.152418	8.66986	3.08603	0.104357	0.333775	Vps13d	230895	No	0.476546
ENSMUSG00000020224	-0.300391	3.53996	9.33145	0.00996675	0.0842804	Llph	66225	No	1.07427
ENSMUSG00000020225	0.039009	5.46959	0.0713724	0.793872	0.915276	Tmbim4	68212	No	0.0384478
ENSMUSG00000020227	0.105931	2.93668	0.35633	0.561614	0.781787	Irak3	73914	No	0.106911
ENSMUSG00000020228	-0.0655335	4.3321	0.321482	0.58114	0.792955	Helb	117599	No	0.100752
ENSMUSG00000020230	-0.11906	4.45487	1.16597	0.301398	0.583397	Prmt2	15468	No	0.234036
ENSMUSG00000020231	-0.0385153	5.92285	0.178555	0.68007	0.855647	Dip2a	64451	No	0.0677051
ENSMUSG00000020232	0.150145	5.4632	3.33804	0.0925857	0.312383	Hmg20b	15353	No	0.505312
ENSMUSG00000020235	0.0212086	4.6138	0.053028	0.821744	0.927257	Fzr1	56371	No	0.0327997
ENSMUSG00000020238	-0.102986	5.67242	1.01993	0.332411	0.614679	Ncln	103425	No	0.211352
ENSMUSG00000020241	1.04126	2.49739	10.6294	0.00680153	0.0661453	Col6a2	12834	No	1.1795
ENSMUSG00000020246	-0.348845	5.23563	7.08173	0.0207039	0.130131	Hcfc2	67933	No	0.88562
ENSMUSG00000020248	-0.284589	4.4464	10.9753	0.00616892	0.0621726	Nfyb	18045	No	1.2064
ENSMUSG00000020250	0.0993307	6.2383	0.734257	0.408247	0.679332	Txnrd1	50493	No	0.167918
ENSMUSG00000020253	0.230204	4.18378	3.19903	0.0988641	0.323074	Ppm1m	67905	No	0.490698
ENSMUSG00000020255	0.560195	8.70738	11.8515	0.00485195	0.0536787	Nopchap1	28109	No	1.2702
ENSMUSG00000020256	0.387263	1.38905	1.35147	0.267557	0.548617	Aldh1l2	216188	No	0.260731
ENSMUSG00000020257	0.177843	6.88722	7.274	0.0193736	0.124679	Wdr82	77305	No	0.904205
ENSMUSG00000020258	-0.0128993	5.34542	0.00484494	0.945651	0.978553	Glyctk	235582	No	0.0094156
ENSMUSG00000020260	-0.161625	5.76511	4.43598	0.0568529	0.235216	Pofut2	80294	No	0.628532
ENSMUSG00000020261	0.236708	6.27389	4.01063	0.0682683	0.261465	Slc36a1	215335	No	0.582587
ENSMUSG00000020262	0.033275	5.76347	0.107706	0.748411	0.890858	Adarb1	110532	No	0.0501917
ENSMUSG00000020263	-0.0818512	5.48733	0.552061	0.471733	0.725282	Appl2	216190	No	0.139493
ENSMUSG00000020265	-0.132922	6.06339	1.63359	0.22531	0.505057	Sumo3	20610	No	0.296659
ENSMUSG00000020267	0.199378	5.01193	1.54577	0.237437	0.518195	Hint1	15254	No	0.285507
ENSMUSG00000020268	1.09066	2.7536	14.189	0.0026743	0.0366343	Lyrm7	75530	No	1.43611
ENSMUSG00000020271	-0.0730139	6.65719	0.534348	0.478776	0.730975	Fbxw11	103583	No	0.136098
ENSMUSG00000020272	0.4001	5.19513	18.8045	0.000961407	0.0187323	Stk10	20868	No	1.72741
ENSMUSG00000020273	-0.0406147	5.26278	0.151937	0.703502	0.869343	Papolg	216578	No	0.0608088
ENSMUSG00000020275	0.167524	3.83812	1.15629	0.303322	0.585429	Rel	19696	No	0.232526
ENSMUSG00000020277	0.0968394	4.81367	0.751144	0.403064	0.674957	Pfkl	18641	No	0.170724
ENSMUSG00000020280	0.11085	4.20725	0.275657	0.609099	0.811136	Pus10	74467	No	0.0909064
ENSMUSG00000020282	-0.0192846	5.7594	0.0363834	0.851906	0.940061	Rhbdf1	13650	No	0.0268441
ENSMUSG00000020283	-0.0366335	5.11369	0.121939	0.732975	0.883656	Pex13	72129	No	0.0537168
ENSMUSG00000020284	-0.061087	3.87603	0.234389	0.636979	0.828807	Cfap410	67884	No	0.0815466
ENSMUSG00000020287	0.114831	3.42747	0.665523	0.430468	0.696151	Mpg	268395	No	0.157297
ENSMUSG00000020288	-0.129257	4.57158	0.806315	0.386824	0.661838	Ahsa2	268390	No	0.179248
ENSMUSG00000020289	-0.15943	4.76481	1.92599	0.190357	0.463789	Nprl3	17168	No	0.333679
ENSMUSG00000020290	-0.10176	7.0733	1.61032	0.228441	0.508295	Xpo1	103573	No	0.293884
ENSMUSG00000020300	0.0403728	8.1595	0.368396	0.555158	0.778978	Cpeb4	67579	No	0.108475
ENSMUSG00000020303	1.2666	2.84415	11.4743	0.00537377	0.0571316	Stc2	20856	No	1.24312
ENSMUSG00000020305	0.00551029	4.29545	0.00140216	0.970744	0.988201	Asb3	65257	No	0.00515465
ENSMUSG00000020307	-0.12014	4.27788	1.13814	0.30698	0.589352	Cdc34	216150	No	0.229625
ENSMUSG00000020308	-0.121906	3.15974	0.596157	0.454944	0.714224	Tpgs1	110012	No	0.146166
ENSMUSG00000020309	-0.0949492	2.5462	0.154911	0.70077	0.867322	Chac2	68044	No	0.0618195
ENSMUSG00000020311	0.258703	5.62553	7.71066	0.0167102	0.11328	Erlec1	66753	No	0.945845
ENSMUSG00000020315	-0.0706507	11.4801	1.24196	0.286856	0.568798	Sptbn1	20742	No	0.245042
ENSMUSG00000020319	0.158075	3.54948	0.593787	0.455821	0.714564	Wdpcp	216560	No	0.145959
ENSMUSG00000020321	-0.116687	6.67184	0.22838	0.641291	0.831497	Mdh1	17449	No	0.0801394
ENSMUSG00000020325	0.171768	2.13665	0.810126	0.38574	0.660832	Fstl3	83554	No	0.179909
ENSMUSG00000020326	0.103435	7.01567	1.60657	0.228951	0.508955	Ccng1	12450	No	0.293321
ENSMUSG00000020328	0.322349	2.95016	2.67465	0.127825	0.376512	Nudcd2	52653	No	0.424221
ENSMUSG00000020329	0.225469	4.81129	1.61845	0.227341	0.506963	Polrmt	216151	No	0.295024
ENSMUSG00000020330	1.04902	0.689764	5.5596	0.0361354	0.182067	Hmmr	15366	No	0.739768
ENSMUSG00000020334	0.446968	3.74907	1.77974	0.206878	0.483866	Slc22a4	30805	No	0.315275
ENSMUSG00000020335	-0.102859	1.89646	0.235549	0.636155	0.82851	Zfp354b	27274	No	0.0817022
ENSMUSG00000020340	-0.484309	6.69906	6.42939	0.0260996	0.149377	Cyfip2	76884	No	0.825718
ENSMUSG00000020346	-0.201042	6.59702	8.38654	0.0133922	0.100929	Mgat1	17308	No	0.995983
ENSMUSG00000020349	0.0125143	7.38191	0.0385224	0.847673	0.938106	Ppp2ca	19052	No	0.0277482
ENSMUSG00000020354	0.587823	0.371047	1.65875	0.221987	0.502002	Sgcd	24052	No	0.299294
ENSMUSG00000020357	-0.238912	6.45786	6.75541	0.023218	0.139312	Flt4	14257	No	0.856012
ENSMUSG00000020358	0.137733	6.71354	3.4209	0.0890755	0.305714	Hnrnpab	15384	No	0.514685
ENSMUSG00000020359	-0.0537546	4.55887	0.23775	0.634598	0.828105	Phykpl	72947	No	0.0819144
ENSMUSG00000020361	0.0195551	7.40533	0.132632	0.722037	0.877959	Hspa4	15525	No	0.0565259
ENSMUSG00000020362	-0.0786501	7.23621	1.20498	0.293806	0.575833	Cnot6	104625	No	0.239704
ENSMUSG00000020363	-0.00304589	2.45247	0.000205994	0.988784	0.994567	Gfpt2	14584	No	0.0023659
ENSMUSG00000020364	-0.408257	3.28107	3.17014	0.100234	0.32607	Zfp354a	21408	No	0.486689
ENSMUSG00000020366	-0.102611	6.01933	0.723984	0.411451	0.681998	Mapk9	26420	No	0.166217
ENSMUSG00000020368	-0.105132	8.92138	1.30804	0.27499	0.556847	Canx	12330	No	0.254264
ENSMUSG00000020372	-0.067489	6.78908	0.444648	0.517469	0.756853	Rack1	14694	No	0.120989
ENSMUSG00000020375	-0.0838652	5.04109	0.952401	0.348319	0.629833	Rufy1	216724	No	0.200775
ENSMUSG00000020376	-0.065746	5.93343	0.646788	0.436863	0.700886	Rnf130	59044	No	0.154353
ENSMUSG00000020377	0.701895	2.29659	11.5421	0.00527526	0.0565733	Ltc4s	17001	No	1.24739
ENSMUSG00000020380	-0.146601	5.02702	1.14339	0.305915	0.58803	Rad50	19360	No	0.230601
ENSMUSG00000020381	-0.187342	2.16422	1.42053	0.25629	0.538993	Mrnip	68067	No	0.268417
ENSMUSG00000020385	-0.118272	6.4706	1.90912	0.192173	0.466037	Clk4	12750	No	0.33158
ENSMUSG00000020386	0.0500329	4.89877	0.141177	0.713654	0.873949	Sar1b	66397	No	0.0585138
[truncated: 12,329 more rows]

[truncated: 38 more sheets: 3B, 3C, 3D, 3E, 4F, 4G, 5A, 5B, 5C, 5D, 5E, 6A, 7B, 7C & D, 7E, S2B, S2C, S2D, S3A, S3B …]
